# Supplementary material for: Elevated glucocorticoid alters the developmental dynamics of hypothalamic neurogenesis in zebrafish
Source: Commun Biol. 2024 Apr 5;7:416. doi: 10.1038/s42003-024-06060-5 (PMC10997759; doi:10.1038/s42003-024-06060-5)
Supplement: Supplementary file 3 — Supplementary data 1 [file 42003_2024_6060_MOESM3_ESM.xlsx]

## Sheet: Fig 1b
cort	genotype	treatment
4.79902	neg	filter
4.96571	neg	filter
5.4262	neg	filter
3.38713	pos	filter
4.1024	pos	filter
5.19948	pos	filter
5.99506	neg	acutewhite
4.0259	neg	acutewhite
14.6181	pos	acutewhite
10.78	pos	acutewhite
8.66417	pos	acutewhite
3.57252	neg	filter
3.58902	neg	filter
4.4724	neg	filter
3.32658	pos	filter
3.98926	pos	filter
4.37937	pos	filter
7.82278	neg	acutewhite
8.30083	neg	acutewhite
12.0164	neg	acutewhite
28.1767	pos	acutewhite
25.7603	pos	acutewhite
19.8019	pos	acutewhite
4.14954	neg	filter
3.25324	neg	filter
2.88214	pos	filter
3.08547	pos	filter
4.83561	pos	filter
3.85373	neg	acutewhite
3.4104	neg	acutewhite
15.4187	pos	acutewhite
23.6501	pos	acutewhite
18.9248	pos	acutewhite

## Sheet: Fig 1c
cort	genotype	stage
2.35711	wt	13 dpf
0.914476	wt	13 dpf
0.253914	wt	13 dpf
0.217803	wt	13 dpf
1.06499	wt	13 dpf
19.9951	pos	13 dpf
19.9029	pos	13 dpf
14.234	pos	13 dpf
20.8055	pos	13 dpf
19.4974	pos	13 dpf
0.579983	wt	5 dpf
0.684515	wt	5 dpf
0.0953547	wt	5 dpf
0.536474	wt	5 dpf
1.5602	wt	5 dpf
0.687857	wt	5 dpf
13.2543	pos	5 dpf
13.956	pos	5 dpf
15.4332	pos	5 dpf
16.2592	pos	5 dpf
23.0196	pos	5 dpf
14.2009	pos	5 dpf

## Sheet: Fig 1d
gene	cluster	timepoint	genotype	logFC	ensembl_gene_id
gldn	cluster 3	d6	star:bPAC	-3.94708	ENSDARG00000061576
lama2	cluster 3	d6	star:bPAC	-3.73144	ENSDARG00000099390
wnt9b	cluster 2	d6	star:bPAC	-3.14962	ENSDARG00000037889
col12a1b	cluster 3	d6	star:bPAC	-2.89776	ENSDARG00000019601
ndnf	cluster 3	d6	star:bPAC	-2.66792	ENSDARG00000062936
arxa	cluster 2	d6	star:bPAC	-2.59565	ENSDARG00000058011
myrf	cluster 3	d6	star:bPAC	-2.44866	ENSDARG00000078676
met	cluster 3	d6	star:bPAC	-2.42844	ENSDARG00000070903
robo2	cluster 2	d6	star:bPAC	-2.25177	ENSDARG00000014891
ndrg1b	cluster 4	d6	star:bPAC	-2.19799	ENSDARG00000010420
dpysl2b	cluster 2	d6	star:bPAC	-2.07895	ENSDARG00000032083
ptch2	cluster 2	d6	star:bPAC	-2.07807	ENSDARG00000055026
wnt5b	cluster 3	d6	star:bPAC	-2.07077	ENSDARG00000102464
foxg1a	cluster 2	d6	star:bPAC	-2.06719	ENSDARG00000070769
ush2a	cluster 2	d6	star:bPAC	-2.02121	ENSDARG00000029482
grna	cluster 2	d6	star:bPAC	-2.01515	ENSDARG00000004954
ctnna2	cluster 2	d6	star:bPAC	-2.00619	ENSDARG00000024785
dync1h1	cluster 2	d6	star:bPAC	-2.00367	ENSDARG00000014717
sox9a	cluster 2	d6	star:bPAC	-1.95496	ENSDARG00000003293
odc1	cluster 3	d6	star:bPAC	-1.94884	ENSDARG00000007377
sema5bb	cluster 2	d6	star:bPAC	-1.94822	ENSDARG00000075648
cntn2	cluster 2	d6	star:bPAC	-1.92845	ENSDARG00000000472
efnb1	cluster 2	d6	star:bPAC	-1.89357	ENSDARG00000007723
pak2a	cluster 2	d6	star:bPAC	-1.86888	ENSDARG00000068177
casz1	cluster 2	d6	star:bPAC	-1.83998	ENSDARG00000037030
foxc1a	cluster 2	d6	star:bPAC	-1.83406	ENSDARG00000091481
sema6bb	cluster 2	d6	star:bPAC	-1.82365	ENSDARG00000061976
notch1b	cluster 2	d6	star:bPAC	-1.82114	ENSDARG00000052094
sema3b	cluster 2	d6	star:bPAC	-1.77008	ENSDARG00000011672
thsd7aa	cluster 2	d6	star:bPAC	-1.7527	ENSDARG00000061479
l1cama	cluster 2	d6	star:bPAC	-1.73488	ENSDARG00000007149
ncam1a	cluster 2	d6	star:bPAC	-1.73461	ENSDARG00000056181
camsap3	cluster 2	d6	star:bPAC	-1.72636	ENSDARG00000059475
gna13b	cluster 2	d6	star:bPAC	-1.69966	ENSDARG00000037924
plxna3	cluster 2	d6	star:bPAC	-1.68012	ENSDARG00000007172
si:dkey-49n23.1	cluster 1	d6	star:bPAC	-1.67884	ENSDARG00000040920
dlx1a	cluster 2	d6	star:bPAC	-1.67077	ENSDARG00000013125
lrp5	cluster 2	d6	star:bPAC	-1.65731	ENSDARG00000006921
notch3	cluster 2	d6	star:bPAC	-1.63084	ENSDARG00000052139
bace1	cluster 2	d6	star:bPAC	-1.62169	ENSDARG00000101716
mmp28	cluster 1	d6	star:bPAC	-1.61279	ENSDARG00000059029
nos1	cluster 2	d6	star:bPAC	-1.59021	ENSDARG00000068910
robo3	cluster 2	d6	star:bPAC	-1.58257	ENSDARG00000005645
gli2b	cluster 4	d6	star:bPAC	-1.58154	ENSDARG00000020884
sema3ga	cluster 1	d6	star:bPAC	-1.57768	ENSDARG00000042545
slitrk3a	cluster 2	d6	star:bPAC	-1.57066	ENSDARG00000078123
klf8	cluster 2	d6	star:bPAC	-1.5663	ENSDARG00000060661
tcf7l1a	cluster 2	d6	star:bPAC	-1.56488	ENSDARG00000038159
zdhhc17	cluster 2	d6	star:bPAC	-1.56425	ENSDARG00000070441
disc1	cluster 1	d6	star:bPAC	-1.56392	ENSDARG00000021895
kcnc3a	cluster 1	d6	star:bPAC	-1.55968	ENSDARG00000055855
unc5db	cluster 1	d6	star:bPAC	-1.55842	ENSDARG00000061541
tbr1b	cluster 4	d6	star:bPAC	-1.55769	ENSDARG00000004712
myo7aa	cluster 4	d6	star:bPAC	-1.5418	ENSDARG00000099871
efnb3b	cluster 1	d6	star:bPAC	-1.54047	ENSDARG00000042277
sox9b	cluster 2	d6	star:bPAC	-1.53551	ENSDARG00000043923
sema3bl	cluster 1	d6	star:bPAC	-1.52616	ENSDARG00000007560
sema3c	cluster 1	d6	star:bPAC	-1.52524	ENSDARG00000034300
dock1	cluster 1	d6	star:bPAC	-1.52425	ENSDARG00000099093
gsk3bb	cluster 1	d6	star:bPAC	-1.50619	ENSDARG00000052468
rab3ab	cluster 2	d6	star:bPAC	-1.50095	ENSDARG00000043835
lama1	cluster 4	d6	star:bPAC	-1.49867	ENSDARG00000102277
erbb2	cluster 1	d6	star:bPAC	-1.48355	ENSDARG00000026294
mib1	cluster 2	d6	star:bPAC	-1.47814	ENSDARG00000102184
nrp1b	cluster 1	d6	star:bPAC	-1.47078	ENSDARG00000027290
col4a5	cluster 1	d6	star:bPAC	-1.46363	ENSDARG00000052063
prdm12b	cluster 4	d6	star:bPAC	-1.4439	ENSDARG00000007430
dscamb	cluster 2	d6	star:bPAC	-1.44194	ENSDARG00000028118
pard3ab	cluster 2	d6	star:bPAC	-1.43745	ENSDARG00000010583
trarg1a	cluster 1	d6	star:bPAC	-1.43638	ENSDARG00000090481
zgc:77784	cluster 4	d6	star:bPAC	-1.43349	ENSDARG00000042646
ncam1b	cluster 2	d6	star:bPAC	-1.4249	ENSDARG00000007220
myo9aa	cluster 2	d6	star:bPAC	-1.41422	ENSDARG00000076729
plxna2	cluster 2	d6	star:bPAC	-1.41187	ENSDARG00000060372
robo4	cluster 4	d6	star:bPAC	-1.41005	ENSDARG00000009387
lrtm2a	cluster 1	d6	star:bPAC	-1.39319	ENSDARG00000045483
brinp1	cluster 2	d6	star:bPAC	-1.39008	ENSDARG00000078302
sipa1l1	cluster 5	d6	star:bPAC	-1.36186	ENSDARG00000020134
pcdh15a	cluster 2	d6	star:bPAC	-1.35833	ENSDARG00000098257
sema3gb	cluster 1	d6	star:bPAC	-1.35044	ENSDARG00000013607
ncaldb	cluster 4	d6	star:bPAC	-1.34217	ENSDARG00000011334
eftud2	cluster 5	d6	star:bPAC	-1.33909	ENSDARG00000012261
lingo1a	cluster 5	d6	star:bPAC	-1.33842	ENSDARG00000034165
camsap1a	cluster 4	d6	star:bPAC	-1.32692	ENSDARG00000019208
foxd3	cluster 1	d6	star:bPAC	-1.32175	ENSDARG00000021032
crmp1	cluster 4	d6	star:bPAC	-1.32093	ENSDARG00000056742
notch1a	cluster 4	d6	star:bPAC	-1.31923	ENSDARG00000103554
hif1ab	cluster 5	d6	star:bPAC	-1.29793	ENSDARG00000034293
lamc1	cluster 1	d6	star:bPAC	-1.29791	ENSDARG00000036279
atp2b2	cluster 4	d6	star:bPAC	-1.29549	ENSDARG00000063433
nhsl1b	cluster 5	d6	star:bPAC	-1.29234	ENSDARG00000042627
stat3	cluster 1	d6	star:bPAC	-1.28433	ENSDARG00000022712
epha4a	cluster 5	d6	star:bPAC	-1.2811	ENSDARG00000054454
cadm1a	cluster 1	d6	star:bPAC	-1.2722	ENSDARG00000031075
ntrk2b	cluster 1	d6	star:bPAC	-1.27093	ENSDARG00000098511
map4k4	cluster 5	d6	star:bPAC	-1.27011	ENSDARG00000098670
sema3fa	cluster 4	d6	star:bPAC	-1.26718	ENSDARG00000011163
agtpbp1	cluster 5	d6	star:bPAC	-1.25824	ENSDARG00000105214
sptan1	cluster 4	d6	star:bPAC	-1.25693	ENSDARG00000019231
akna	cluster 1	d6	star:bPAC	-1.23217	ENSDARG00000087110
ntn2	cluster 5	d6	star:bPAC	-1.229	ENSDARG00000076748
epha4b	cluster 1	d6	star:bPAC	-1.2227	ENSDARG00000011600
dcc	cluster 4	d6	star:bPAC	-1.22234	ENSDARG00000104282
chrna1	cluster 1	d6	star:bPAC	-1.21555	ENSDARG00000009021
rac1b	cluster 1	d6	star:bPAC	-1.21379	ENSDARG00000087954
mapk3	cluster 1	d6	star:bPAC	-1.20962	ENSDARG00000070573
triob	cluster 5	d6	star:bPAC	-1.20039	ENSDARG00000000370
arhgef10	cluster 1	d6	star:bPAC	-1.19973	ENSDARG00000077788
cdh2	cluster 4	d6	star:bPAC	-1.19655	ENSDARG00000018693
egr1	cluster 4	d6	star:bPAC	-1.19558	ENSDARG00000037421
dlx2a	cluster 4	d6	star:bPAC	-1.19175	ENSDARG00000079964
fzd8a	cluster 1	d6	star:bPAC	-1.18975	ENSDARG00000045444
tnr	cluster 5	d6	star:bPAC	-1.18603	ENSDARG00000020771
stmn2b	cluster 4	d6	star:bPAC	-1.18528	ENSDARG00000070537
irx1a	cluster 5	d6	star:bPAC	-1.18363	ENSDARG00000101831
flt4	cluster 1	d6	star:bPAC	-1.17764	ENSDARG00000104453
sema3ab	cluster 1	d6	star:bPAC	-1.17049	ENSDARG00000042210
adgrv1	cluster 4	d6	star:bPAC	-1.16934	ENSDARG00000021137
pcdh18b	cluster 4	d6	star:bPAC	-1.16309	ENSDARG00000052494
igf1ra	cluster 5	d6	star:bPAC	-1.16171	ENSDARG00000027423
med23	cluster 4	d6	star:bPAC	-1.16105	ENSDARG00000029157
prdm8b	cluster 4	d6	star:bPAC	-1.15724	ENSDARG00000054683
nexn	cluster 1	d6	star:bPAC	-1.15573	ENSDARG00000057317
hecw1b	cluster 5	d6	star:bPAC	-1.15204	ENSDARG00000004291
fezf2	cluster 4	d6	star:bPAC	-1.14504	ENSDARG00000070677
prox1a	cluster 5	d6	star:bPAC	-1.14319	ENSDARG00000055158
nedd4l	cluster 5	d6	star:bPAC	-1.13987	ENSDARG00000060006
lrsam1	cluster 1	d6	star:bPAC	-1.13712	ENSDARG00000060683
six1a	cluster 1	d6	star:bPAC	-1.13699	ENSDARG00000039304
dbn1	cluster 5	d6	star:bPAC	-1.13151	ENSDARG00000069113
sema5ba	cluster 5	d6	star:bPAC	-1.13038	ENSDARG00000061471
pax2a	cluster 4	d6	star:bPAC	-1.13011	ENSDARG00000028148
vax1	cluster 4	d6	star:bPAC	-1.12807	ENSDARG00000021916
nrxn2a	cluster 4	d6	star:bPAC	-1.11406	ENSDARG00000061454
pik3ca	cluster 5	d6	star:bPAC	-1.11063	ENSDARG00000075456
si:dkey-40c11.2	cluster 1	d6	star:bPAC	-1.10825	ENSDARG00000032482
pomgnt2	cluster 5	d6	star:bPAC	-1.10619	ENSDARG00000010941
sema3e	cluster 1	d6	star:bPAC	-1.09871	ENSDARG00000036571
scrib	cluster 4	d6	star:bPAC	-1.0964	ENSDARG00000000861
irx5a	cluster 4	d6	star:bPAC	-1.08918	ENSDARG00000034043
insm1b	cluster 4	d6	star:bPAC	-1.08608	ENSDARG00000053301
sox10	cluster 5	d6	star:bPAC	-1.0859	ENSDARG00000077467
cdon	cluster 5	d6	star:bPAC	-1.0854	ENSDARG00000061328
plxnb1a	cluster 4	d6	star:bPAC	-1.08204	ENSDARG00000075821
dag1	cluster 4	d6	star:bPAC	-1.07992	ENSDARG00000016153
wnt3	cluster 1	d6	star:bPAC	-1.06167	ENSDARG00000038990
ptk7a	cluster 4	d6	star:bPAC	-1.0603	ENSDARG00000011863
nckap1	cluster 5	d6	star:bPAC	-1.05943	ENSDARG00000060853
nbeaa	cluster 4	d6	star:bPAC	-1.05679	ENSDARG00000070080
kif5c	cluster 5	d6	star:bPAC	-1.05073	ENSDARG00000076027
med12	cluster 4	d6	star:bPAC	-1.05049	ENSDARG00000103953
cntn4	cluster 4	d6	star:bPAC	-1.04933	ENSDARG00000098161
gle1	cluster 4	d6	star:bPAC	-1.048	ENSDARG00000043559
pak1	cluster 4	d6	star:bPAC	-1.04799	ENSDARG00000103959
gsk3aa	cluster 4	d6	star:bPAC	-1.04431	ENSDARG00000029501
kif5ab	cluster 1	d6	star:bPAC	-1.0414	ENSDARG00000059818
lrp4	cluster 4	d6	star:bPAC	-1.0413	ENSDARG00000116353
tlcd3ba	cluster 4	d6	star:bPAC	-1.03486	ENSDARG00000026875
igsf10	cluster 5	d6	star:bPAC	-1.03136	ENSDARG00000077497
ptprfb	cluster 4	d6	star:bPAC	-1.0259	ENSDARG00000005754
gsk3ba	cluster 4	d6	star:bPAC	-1.02267	ENSDARG00000017803
apc	cluster 4	d6	star:bPAC	-1.01934	ENSDARG00000058868
emilin1a	cluster 1	d6	star:bPAC	-1.01867	ENSDARG00000024537
med24	cluster 4	d6	star:bPAC	-1.01383	ENSDARG00000099431
lrrc4ca	cluster 4	d6	star:bPAC	-1.00926	ENSDARG00000113411
tiam1b	cluster 4	d6	star:bPAC	-1.00488	ENSDARG00000025920
sema4c	cluster 4	d6	star:bPAC	-1.00194	ENSDARG00000079611
llgl2	cluster 5	d6	star:bPAC	-1.00085	ENSDARG00000023920
coro1a	cluster 1	d6	star:bPAC	-0.999022	ENSDARG00000054610
ppp1r9ala	cluster 1	d6	star:bPAC	-0.990002	ENSDARG00000063580
col6a4a	cluster 1	d6	star:bPAC	-0.983782	ENSDARG00000079752
l1camb	cluster 5	d6	star:bPAC	-0.98095	ENSDARG00000015025
ror2	cluster 1	d6	star:bPAC	-0.974273	ENSDARG00000076227
sema3d	cluster 1	d6	star:bPAC	-0.965356	ENSDARG00000017369
tuba8l3	cluster 1	d6	star:bPAC	-0.915225	ENSDARG00000070155
shha	cluster 5	d6	star:bPAC	-0.90648	ENSDARG00000068567
inab	cluster 5	d6	star:bPAC	-0.899089	ENSDARG00000053248
kif5ba	cluster 5	d6	star:bPAC	-0.879182	ENSDARG00000074131
dcaf8	cluster 5	d6	star:bPAC	-0.872089	ENSDARG00000000324
csf1ra	cluster 5	d6	star:bPAC	-0.870091	ENSDARG00000102986
nlrc3l	cluster 1	d6	star:bPAC	-0.844702	ENSDARG00000099936
itgb1a	cluster 5	d6	star:bPAC	-0.841394	ENSDARG00000071863
tbx2b	cluster 5	d6	star:bPAC	-0.815894	ENSDARG00000006120
lamc3	cluster 1	d6	star:bPAC	-0.81585	ENSDARG00000093572
prx	cluster 1	d6	star:bPAC	-0.735395	ENSDARG00000017246
ltk	cluster 6	d6	star:bPAC	-0.685401	ENSDARG00000042861
epha2a	cluster 6	d6	star:bPAC	-0.677261	ENSDARG00000017354
enpp2	cluster 1	d6	star:bPAC	-0.675375	ENSDARG00000011257
mmp14a	cluster 6	d6	star:bPAC	-0.675055	ENSDARG00000002235
lpar1	cluster 6	d6	star:bPAC	-0.660385	ENSDARG00000099840
six1b	cluster 6	d6	star:bPAC	-0.653533	ENSDARG00000026473
lamb2	cluster 1	d6	star:bPAC	-0.613543	ENSDARG00000002084
aldh1a2	cluster 6	d6	star:bPAC	-0.588764	ENSDARG00000053493
mmp2	cluster 6	d6	star:bPAC	-0.587562	ENSDARG00000017676
twf1a	cluster 6	d6	star:bPAC	-0.566135	ENSDARG00000115712
irf8	cluster 6	d6	star:bPAC	-0.559484	ENSDARG00000056407
si:dkeyp-97a10.3	cluster 6	d6	star:bPAC	-0.558699	ENSDARG00000104656
lamb1a	cluster 6	d6	star:bPAC	-0.547057	ENSDARG00000101209
s1pr2	cluster 1	d6	star:bPAC	-0.492579	ENSDARG00000036548
si:ch211-159i8.4	cluster 1	d6	star:bPAC	-0.469636	ENSDARG00000076332
col6a3	cluster 6	d6	star:bPAC	-0.456354	ENSDARG00000077139
wnt4b	cluster 6	d6	star:bPAC	-0.438672	ENSDARG00000040159
f8	cluster 1	d6	star:bPAC	-0.437728	ENSDARG00000101385
vdrb	cluster 6	d6	star:bPAC	-0.37597	ENSDARG00000070721
prmt6	cluster 6	d6	star:bPAC	-0.33197	ENSDARG00000069706
erbb3b	cluster 6	d6	star:bPAC	-0.29106	ENSDARG00000036993
vwa1	cluster 6	d6	star:bPAC	-0.282469	ENSDARG00000075468
sqstm1	cluster 6	d6	star:bPAC	-0.280642	ENSDARG00000075014
adgrg6	cluster 6	d6	star:bPAC	-0.276893	ENSDARG00000054137
gdf6a	cluster 6	d6	star:bPAC	-0.208457	ENSDARG00000053479
mcamb	cluster 6	d6	star:bPAC	-0.183532	ENSDARG00000005368
mxra8b	cluster 6	d6	star:bPAC	-0.15635	ENSDARG00000062129
wnt11	cluster 6	d6	star:bPAC	-0.132817	ENSDARG00000014796
lgals2a	cluster 6	d6	star:bPAC	-0.0676432	ENSDARG00000054942
bmp2b	cluster 6	d6	star:bPAC	-0.0329727	ENSDARG00000041430
foxa2	cluster 6	d6	star:bPAC	0.0336079	ENSDARG00000003411
gna13a	cluster 6	d6	star:bPAC	0.0797434	ENSDARG00000073765
il4r.1	cluster 6	d6	star:bPAC	0.10346	ENSDARG00000102583
si:ch211-241e1.3	cluster 6	d6	star:bPAC	0.26532	ENSDARG00000022615
prdm1a	cluster 6	d6	star:bPAC	0.347942	ENSDARG00000002445
il34	cluster 6	d6	star:bPAC	0.477706	ENSDARG00000091003
mvp	cluster 6	d6	star:bPAC	0.494541	ENSDARG00000021242
csrp1a	cluster 6	d6	star:bPAC	0.501658	ENSDARG00000006603
anxa1a	cluster 6	d6	star:bPAC	0.618022	ENSDARG00000026726
loxa	cluster 6	d6	star:bPAC	0.727345	ENSDARG00000003259
adgrg6	cluster 6	d13	star:bPAC	-1.17429	ENSDARG00000054137
adgrv1	cluster 4	d13	star:bPAC	-0.494068	ENSDARG00000021137
agtpbp1	cluster 5	d13	star:bPAC	-0.946257	ENSDARG00000105214
akna	cluster 1	d13	star:bPAC	-1.26006	ENSDARG00000087110
aldh1a2	cluster 6	d13	star:bPAC	-1.24453	ENSDARG00000053493
anxa1a	cluster 6	d13	star:bPAC	-1.26523	ENSDARG00000026726
apc	cluster 4	d13	star:bPAC	-0.120412	ENSDARG00000058868
arhgef10	cluster 1	d13	star:bPAC	-1.63428	ENSDARG00000077788
arxa	cluster 2	d13	star:bPAC	-1.81917	ENSDARG00000058011
atp2b2	cluster 4	d13	star:bPAC	-0.437962	ENSDARG00000063433
bace1	cluster 2	d13	star:bPAC	-0.845061	ENSDARG00000101716
bmp2b	cluster 6	d13	star:bPAC	-1.16512	ENSDARG00000041430
brinp1	cluster 2	d13	star:bPAC	-1.02563	ENSDARG00000078302
cadm1a	cluster 1	d13	star:bPAC	-1.42268	ENSDARG00000031075
camsap1a	cluster 4	d13	star:bPAC	-0.196836	ENSDARG00000019208
camsap3	cluster 2	d13	star:bPAC	-1.23299	ENSDARG00000059475
casz1	cluster 2	d13	star:bPAC	-1.24788	ENSDARG00000037030
cdh2	cluster 4	d13	star:bPAC	-0.426036	ENSDARG00000018693
cdon	cluster 5	d13	star:bPAC	-1.06539	ENSDARG00000061328
chrna1	cluster 1	d13	star:bPAC	-1.91091	ENSDARG00000009021
cntn2	cluster 2	d13	star:bPAC	-1.49773	ENSDARG00000000472
cntn4	cluster 4	d13	star:bPAC	-0.549135	ENSDARG00000098161
col12a1b	cluster 3	d13	star:bPAC	-3.54893	ENSDARG00000019601
col4a5	cluster 1	d13	star:bPAC	-1.63011	ENSDARG00000052063
col6a3	cluster 6	d13	star:bPAC	-1.02139	ENSDARG00000077139
col6a4a	cluster 1	d13	star:bPAC	-2.39007	ENSDARG00000079752
coro1a	cluster 1	d13	star:bPAC	-1.54555	ENSDARG00000054610
crmp1	cluster 4	d13	star:bPAC	-0.533145	ENSDARG00000056742
csf1ra	cluster 5	d13	star:bPAC	-1.10359	ENSDARG00000102986
csrp1a	cluster 6	d13	star:bPAC	-1.03719	ENSDARG00000006603
ctnna2	cluster 2	d13	star:bPAC	-0.9834	ENSDARG00000024785
dag1	cluster 4	d13	star:bPAC	-0.652047	ENSDARG00000016153
dbn1	cluster 5	d13	star:bPAC	-0.747381	ENSDARG00000069113
dcaf8	cluster 5	d13	star:bPAC	-1.09245	ENSDARG00000000324
dcc	cluster 4	d13	star:bPAC	-0.465717	ENSDARG00000104282
disc1	cluster 1	d13	star:bPAC	-1.7531	ENSDARG00000021895
dlx1a	cluster 2	d13	star:bPAC	-1.042	ENSDARG00000013125
dlx2a	cluster 4	d13	star:bPAC	-0.418893	ENSDARG00000079964
dock1	cluster 1	d13	star:bPAC	-1.64771	ENSDARG00000099093
dpysl2b	cluster 2	d13	star:bPAC	-1.48329	ENSDARG00000032083
dscamb	cluster 2	d13	star:bPAC	-0.962312	ENSDARG00000028118
dync1h1	cluster 2	d13	star:bPAC	-1.02235	ENSDARG00000014717
efnb1	cluster 2	d13	star:bPAC	-1.52876	ENSDARG00000007723
efnb3b	cluster 1	d13	star:bPAC	-1.30778	ENSDARG00000042277
eftud2	cluster 5	d13	star:bPAC	-0.858294	ENSDARG00000012261
egr1	cluster 4	d13	star:bPAC	1.36391	ENSDARG00000037421
emilin1a	cluster 1	d13	star:bPAC	-1.37385	ENSDARG00000024537
enpp2	cluster 1	d13	star:bPAC	-1.9499	ENSDARG00000011257
epha2a	cluster 6	d13	star:bPAC	-1.42669	ENSDARG00000017354
epha4a	cluster 5	d13	star:bPAC	-0.728855	ENSDARG00000054454
epha4b	cluster 1	d13	star:bPAC	-1.29819	ENSDARG00000011600
erbb2	cluster 1	d13	star:bPAC	-2.0593	ENSDARG00000026294
erbb3b	cluster 6	d13	star:bPAC	-1.43753	ENSDARG00000036993
f8	cluster 1	d13	star:bPAC	-3.3234	ENSDARG00000101385
fezf2	cluster 4	d13	star:bPAC	-0.163406	ENSDARG00000070677
flt4	cluster 1	d13	star:bPAC	-1.96323	ENSDARG00000104453
foxa2	cluster 6	d13	star:bPAC	-1.11566	ENSDARG00000003411
foxc1a	cluster 2	d13	star:bPAC	-1.61152	ENSDARG00000091481
foxd3	cluster 1	d13	star:bPAC	-1.63675	ENSDARG00000021032
foxg1a	cluster 2	d13	star:bPAC	-0.506452	ENSDARG00000070769
fzd8a	cluster 1	d13	star:bPAC	-1.51816	ENSDARG00000045444
gdf6a	cluster 6	d13	star:bPAC	-1.0917	ENSDARG00000053479
gldn	cluster 3	d13	star:bPAC	-4.96749	ENSDARG00000061576
gle1	cluster 4	d13	star:bPAC	-0.575037	ENSDARG00000043559
gli2b	cluster 4	d13	star:bPAC	-0.651696	ENSDARG00000020884
gna13a	cluster 6	d13	star:bPAC	-1.18723	ENSDARG00000073765
gna13b	cluster 2	d13	star:bPAC	-1.55403	ENSDARG00000037924
grna	cluster 2	d13	star:bPAC	-1.53357	ENSDARG00000004954
gsk3aa	cluster 4	d13	star:bPAC	-0.466565	ENSDARG00000029501
gsk3ba	cluster 4	d13	star:bPAC	-0.123769	ENSDARG00000017803
gsk3bb	cluster 1	d13	star:bPAC	-1.4642	ENSDARG00000052468
hecw1b	cluster 5	d13	star:bPAC	-0.830638	ENSDARG00000004291
hif1ab	cluster 5	d13	star:bPAC	-0.81312	ENSDARG00000034293
igf1ra	cluster 5	d13	star:bPAC	-0.843889	ENSDARG00000027423
igsf10	cluster 5	d13	star:bPAC	-1.04917	ENSDARG00000077497
il34	cluster 6	d13	star:bPAC	-1.39371	ENSDARG00000091003
il4r.1	cluster 6	d13	star:bPAC	-1.17671	ENSDARG00000102583
inab	cluster 5	d13	star:bPAC	-1.00765	ENSDARG00000053248
insm1b	cluster 4	d13	star:bPAC	-0.232852	ENSDARG00000053301
irf8	cluster 6	d13	star:bPAC	-1.25955	ENSDARG00000056407
irx1a	cluster 5	d13	star:bPAC	-0.847226	ENSDARG00000101831
irx5a	cluster 4	d13	star:bPAC	-0.49536	ENSDARG00000034043
itgb1a	cluster 5	d13	star:bPAC	-1.04684	ENSDARG00000071863
kcnc3a	cluster 1	d13	star:bPAC	-1.25374	ENSDARG00000055855
kif5ab	cluster 1	d13	star:bPAC	-1.33232	ENSDARG00000059818
kif5ba	cluster 5	d13	star:bPAC	-1.13856	ENSDARG00000074131
kif5c	cluster 5	d13	star:bPAC	-0.767054	ENSDARG00000076027
klf8	cluster 2	d13	star:bPAC	-1.02461	ENSDARG00000060661
l1cama	cluster 2	d13	star:bPAC	-1.52265	ENSDARG00000007149
l1camb	cluster 5	d13	star:bPAC	-1.01963	ENSDARG00000015025
lama1	cluster 4	d13	star:bPAC	-0.209195	ENSDARG00000102277
lama2	cluster 3	d13	star:bPAC	-3.2187	ENSDARG00000099390
lamb1a	cluster 6	d13	star:bPAC	-1.53992	ENSDARG00000101209
lamb2	cluster 1	d13	star:bPAC	-1.83465	ENSDARG00000002084
lamc1	cluster 1	d13	star:bPAC	-2.07471	ENSDARG00000036279
lamc3	cluster 1	d13	star:bPAC	-1.53411	ENSDARG00000093572
lgals2a	cluster 6	d13	star:bPAC	-1.17201	ENSDARG00000054942
lingo1a	cluster 5	d13	star:bPAC	-0.910634	ENSDARG00000034165
llgl2	cluster 5	d13	star:bPAC	-1.15169	ENSDARG00000023920
loxa	cluster 6	d13	star:bPAC	-1.12257	ENSDARG00000003259
lpar1	cluster 6	d13	star:bPAC	-1.37278	ENSDARG00000099840
lrp4	cluster 4	d13	star:bPAC	-0.433424	ENSDARG00000116353
lrp5	cluster 2	d13	star:bPAC	-1.27112	ENSDARG00000006921
lrrc4ca	cluster 4	d13	star:bPAC	-0.681384	ENSDARG00000113411
lrsam1	cluster 1	d13	star:bPAC	-1.21396	ENSDARG00000060683
lrtm2a	cluster 1	d13	star:bPAC	-1.46435	ENSDARG00000045483
ltk	cluster 6	d13	star:bPAC	-1.05654	ENSDARG00000042861
map4k4	cluster 5	d13	star:bPAC	-0.646824	ENSDARG00000098670
mapk3	cluster 1	d13	star:bPAC	-1.16709	ENSDARG00000070573
mcamb	cluster 6	d13	star:bPAC	-1.02063	ENSDARG00000005368
med12	cluster 4	d13	star:bPAC	-0.59748	ENSDARG00000103953
med23	cluster 4	d13	star:bPAC	-0.265926	ENSDARG00000029157
med24	cluster 4	d13	star:bPAC	-0.484148	ENSDARG00000099431
met	cluster 3	d13	star:bPAC	-2.74803	ENSDARG00000070903
mib1	cluster 2	d13	star:bPAC	-1.10919	ENSDARG00000102184
mmp14a	cluster 6	d13	star:bPAC	-1.32283	ENSDARG00000002235
mmp2	cluster 6	d13	star:bPAC	-1.11621	ENSDARG00000017676
mmp28	cluster 1	d13	star:bPAC	-1.87047	ENSDARG00000059029
mvp	cluster 6	d13	star:bPAC	-1.09904	ENSDARG00000021242
mxra8b	cluster 6	d13	star:bPAC	-1.19293	ENSDARG00000062129
myo7aa	cluster 4	d13	star:bPAC	-0.514493	ENSDARG00000099871
myo9aa	cluster 2	d13	star:bPAC	-1.00056	ENSDARG00000076729
myrf	cluster 3	d13	star:bPAC	-2.39609	ENSDARG00000078676
nbeaa	cluster 4	d13	star:bPAC	-0.12052	ENSDARG00000070080
ncaldb	cluster 4	d13	star:bPAC	-0.210983	ENSDARG00000011334
ncam1a	cluster 2	d13	star:bPAC	-1.26522	ENSDARG00000056181
ncam1b	cluster 2	d13	star:bPAC	-1.01685	ENSDARG00000007220
nckap1	cluster 5	d13	star:bPAC	-0.760853	ENSDARG00000060853
ndnf	cluster 3	d13	star:bPAC	-3.1906	ENSDARG00000062936
ndrg1b	cluster 4	d13	star:bPAC	0.606521	ENSDARG00000010420
nedd4l	cluster 5	d13	star:bPAC	-0.73227	ENSDARG00000060006
nexn	cluster 1	d13	star:bPAC	-1.47823	ENSDARG00000057317
nhsl1b	cluster 5	d13	star:bPAC	-0.704773	ENSDARG00000042627
nlrc3l	cluster 1	d13	star:bPAC	-1.79587	ENSDARG00000099936
nos1	cluster 2	d13	star:bPAC	-1.16759	ENSDARG00000068910
notch1a	cluster 4	d13	star:bPAC	-0.425475	ENSDARG00000103554
notch1b	cluster 2	d13	star:bPAC	-1.01655	ENSDARG00000052094
notch3	cluster 2	d13	star:bPAC	-1.54376	ENSDARG00000052139
nrp1b	cluster 1	d13	star:bPAC	-1.44555	ENSDARG00000027290
nrxn2a	cluster 4	d13	star:bPAC	-0.367479	ENSDARG00000061454
ntn2	cluster 5	d13	star:bPAC	-0.802858	ENSDARG00000076748
ntrk2b	cluster 1	d13	star:bPAC	-1.26662	ENSDARG00000098511
odc1	cluster 3	d13	star:bPAC	-4.64047	ENSDARG00000007377
pak1	cluster 4	d13	star:bPAC	-0.355374	ENSDARG00000103959
pak2a	cluster 2	d13	star:bPAC	-1.75418	ENSDARG00000068177
pard3ab	cluster 2	d13	star:bPAC	-1.0705	ENSDARG00000010583
pax2a	cluster 4	d13	star:bPAC	-0.460122	ENSDARG00000028148
pcdh15a	cluster 2	d13	star:bPAC	-1.09958	ENSDARG00000098257
pcdh18b	cluster 4	d13	star:bPAC	-0.559121	ENSDARG00000052494
pik3ca	cluster 5	d13	star:bPAC	-0.874052	ENSDARG00000075456
plxna2	cluster 2	d13	star:bPAC	-0.905933	ENSDARG00000060372
plxna3	cluster 2	d13	star:bPAC	-0.957751	ENSDARG00000007172
plxnb1a	cluster 4	d13	star:bPAC	-0.117483	ENSDARG00000075821
pomgnt2	cluster 5	d13	star:bPAC	-1.11178	ENSDARG00000010941
ppp1r9ala	cluster 1	d13	star:bPAC	-1.53837	ENSDARG00000063580
prdm12b	cluster 4	d13	star:bPAC	-0.419826	ENSDARG00000007430
prdm1a	cluster 6	d13	star:bPAC	-1.18523	ENSDARG00000002445
prdm8b	cluster 4	d13	star:bPAC	-0.250038	ENSDARG00000054683
prmt6	cluster 6	d13	star:bPAC	-1.14666	ENSDARG00000069706
prox1a	cluster 5	d13	star:bPAC	-0.873292	ENSDARG00000055158
prx	cluster 1	d13	star:bPAC	-2.57279	ENSDARG00000017246
ptch2	cluster 2	d13	star:bPAC	-2.05813	ENSDARG00000055026
ptk7a	cluster 4	d13	star:bPAC	-0.702193	ENSDARG00000011863
ptprfb	cluster 4	d13	star:bPAC	-0.618436	ENSDARG00000005754
rab3ab	cluster 2	d13	star:bPAC	-1.18035	ENSDARG00000043835
rac1b	cluster 1	d13	star:bPAC	-1.51345	ENSDARG00000087954
robo2	cluster 2	d13	star:bPAC	-1.41277	ENSDARG00000014891
robo3	cluster 2	d13	star:bPAC	-0.856259	ENSDARG00000005645
robo4	cluster 4	d13	star:bPAC	-0.712419	ENSDARG00000009387
ror2	cluster 1	d13	star:bPAC	-1.30768	ENSDARG00000076227
s1pr2	cluster 1	d13	star:bPAC	-1.82959	ENSDARG00000036548
scrib	cluster 4	d13	star:bPAC	-0.510641	ENSDARG00000000861
sema3ab	cluster 1	d13	star:bPAC	-1.65042	ENSDARG00000042210
sema3b	cluster 2	d13	star:bPAC	-1.54927	ENSDARG00000011672
sema3bl	cluster 1	d13	star:bPAC	-1.442	ENSDARG00000007560
sema3c	cluster 1	d13	star:bPAC	-2.35605	ENSDARG00000034300
sema3d	cluster 1	d13	star:bPAC	-2.02167	ENSDARG00000017369
sema3e	cluster 1	d13	star:bPAC	-1.51124	ENSDARG00000036571
sema3fa	cluster 4	d13	star:bPAC	-0.431348	ENSDARG00000011163
sema3ga	cluster 1	d13	star:bPAC	-1.87753	ENSDARG00000042545
sema3gb	cluster 1	d13	star:bPAC	-1.41753	ENSDARG00000013607
sema4c	cluster 4	d13	star:bPAC	-0.560582	ENSDARG00000079611
sema5ba	cluster 5	d13	star:bPAC	-0.953204	ENSDARG00000061471
sema5bb	cluster 2	d13	star:bPAC	-1.45079	ENSDARG00000075648
sema6bb	cluster 2	d13	star:bPAC	-1.28283	ENSDARG00000061976
shha	cluster 5	d13	star:bPAC	-1.18187	ENSDARG00000068567
si:ch211-159i8.4	cluster 1	d13	star:bPAC	-1.85842	ENSDARG00000076332
si:ch211-241e1.3	cluster 6	d13	star:bPAC	-1.13446	ENSDARG00000022615
si:dkey-40c11.2	cluster 1	d13	star:bPAC	-1.67959	ENSDARG00000032482
si:dkey-49n23.1	cluster 1	d13	star:bPAC	-1.67939	ENSDARG00000040920
si:dkeyp-97a10.3	cluster 6	d13	star:bPAC	-1.61184	ENSDARG00000104656
sipa1l1	cluster 5	d13	star:bPAC	-0.829233	ENSDARG00000020134
six1a	cluster 1	d13	star:bPAC	-1.72161	ENSDARG00000039304
six1b	cluster 6	d13	star:bPAC	-1.2679	ENSDARG00000026473
slitrk3a	cluster 2	d13	star:bPAC	-1.19778	ENSDARG00000078123
sox10	cluster 5	d13	star:bPAC	-0.981018	ENSDARG00000077467
sox9a	cluster 2	d13	star:bPAC	-1.37725	ENSDARG00000003293
sox9b	cluster 2	d13	star:bPAC	-0.811429	ENSDARG00000043923
sptan1	cluster 4	d13	star:bPAC	-0.531797	ENSDARG00000019231
sqstm1	cluster 6	d13	star:bPAC	-1.03614	ENSDARG00000075014
stat3	cluster 1	d13	star:bPAC	-1.96077	ENSDARG00000022712
stmn2b	cluster 4	d13	star:bPAC	0.156296	ENSDARG00000070537
tbr1b	cluster 4	d13	star:bPAC	0.324062	ENSDARG00000004712
tbx2b	cluster 5	d13	star:bPAC	-1.06415	ENSDARG00000006120
tcf7l1a	cluster 2	d13	star:bPAC	-1.15121	ENSDARG00000038159
thsd7aa	cluster 2	d13	star:bPAC	-1.20736	ENSDARG00000061479
tiam1b	cluster 4	d13	star:bPAC	-0.451107	ENSDARG00000025920
tlcd3ba	cluster 4	d13	star:bPAC	-0.655907	ENSDARG00000026875
tnr	cluster 5	d13	star:bPAC	-0.804255	ENSDARG00000020771
trarg1a	cluster 1	d13	star:bPAC	-1.72579	ENSDARG00000090481
triob	cluster 5	d13	star:bPAC	-0.747964	ENSDARG00000000370
tuba8l3	cluster 1	d13	star:bPAC	-1.41629	ENSDARG00000070155
twf1a	cluster 6	d13	star:bPAC	-1.04409	ENSDARG00000115712
unc5db	cluster 1	d13	star:bPAC	-1.37669	ENSDARG00000061541
ush2a	cluster 2	d13	star:bPAC	-1.11025	ENSDARG00000029482
vax1	cluster 4	d13	star:bPAC	0.185029	ENSDARG00000021916
vdrb	cluster 6	d13	star:bPAC	-1.1228	ENSDARG00000070721
vwa1	cluster 6	d13	star:bPAC	-1.00562	ENSDARG00000075468
wnt11	cluster 6	d13	star:bPAC	-1.12113	ENSDARG00000014796
wnt3	cluster 1	d13	star:bPAC	-1.27784	ENSDARG00000038990
wnt4b	cluster 6	d13	star:bPAC	-1.31388	ENSDARG00000040159
wnt5b	cluster 3	d13	star:bPAC	-3.03321	ENSDARG00000102464
wnt9b	cluster 2	d13	star:bPAC	-1.1879	ENSDARG00000037889
zdhhc17	cluster 2	d13	star:bPAC	-0.916256	ENSDARG00000070441
zgc:77784	cluster 4	d13	star:bPAC	-0.675254	ENSDARG00000042646

## Sheet: Fig 1e
gene	cluster	cpm_scaled	timepoint	genotype
gldn	cluster 3	0.0632963	d6	star:bPAC
lama2	cluster 3	0.113505	d6	star:bPAC
wnt9b	cluster 2	0.17927	d6	star:bPAC
col12a1b	cluster 3	0.210683	d6	star:bPAC
ndnf	cluster 3	0.208306	d6	star:bPAC
arxa	cluster 2	0.193798	d6	star:bPAC
myrf	cluster 3	0.270099	d6	star:bPAC
met	cluster 3	0.219441	d6	star:bPAC
robo2	cluster 2	0.296791	d6	star:bPAC
ndrg1b	cluster 4	0.207074	d6	star:bPAC
dpysl2b	cluster 2	0.341266	d6	star:bPAC
ptch2	cluster 2	0.264661	d6	star:bPAC
wnt5b	cluster 3	0.327662	d6	star:bPAC
foxg1a	cluster 2	0.316028	d6	star:bPAC
ush2a	cluster 2	0.296238	d6	star:bPAC
grna	cluster 2	0.24591	d6	star:bPAC
ctnna2	cluster 2	0.356955	d6	star:bPAC
dync1h1	cluster 2	0.360048	d6	star:bPAC
sox9a	cluster 2	0.343291	d6	star:bPAC
odc1	cluster 3	0.043297	d6	star:bPAC
sema5bb	cluster 2	0.315997	d6	star:bPAC
cntn2	cluster 2	0.351033	d6	star:bPAC
efnb1	cluster 2	0.333173	d6	star:bPAC
pak2a	cluster 2	0.263651	d6	star:bPAC
casz1	cluster 2	0.348305	d6	star:bPAC
foxc1a	cluster 2	0.34088	d6	star:bPAC
sema6bb	cluster 2	0.370706	d6	star:bPAC
notch1b	cluster 2	0.366492	d6	star:bPAC
sema3b	cluster 2	0.387524	d6	star:bPAC
thsd7aa	cluster 2	0.394821	d6	star:bPAC
l1cama	cluster 2	0.396076	d6	star:bPAC
ncam1a	cluster 2	0.40063	d6	star:bPAC
camsap3	cluster 2	0.375308	d6	star:bPAC
gna13b	cluster 2	0.388294	d6	star:bPAC
plxna3	cluster 2	0.426413	d6	star:bPAC
si:dkey-49n23.1	cluster 1	0.408276	d6	star:bPAC
dlx1a	cluster 2	0.324264	d6	star:bPAC
lrp5	cluster 2	0.413276	d6	star:bPAC
notch3	cluster 2	0.391445	d6	star:bPAC
bace1	cluster 2	0.450213	d6	star:bPAC
mmp28	cluster 1	0.272539	d6	star:bPAC
nos1	cluster 2	0.43088	d6	star:bPAC
robo3	cluster 2	0.380942	d6	star:bPAC
gli2b	cluster 4	0.432086	d6	star:bPAC
sema3ga	cluster 1	0.396797	d6	star:bPAC
slitrk3a	cluster 2	0.400392	d6	star:bPAC
klf8	cluster 2	0.399799	d6	star:bPAC
tcf7l1a	cluster 2	0.387591	d6	star:bPAC
zdhhc17	cluster 2	0.455376	d6	star:bPAC
disc1	cluster 1	0.445497	d6	star:bPAC
kcnc3a	cluster 1	0.452493	d6	star:bPAC
unc5db	cluster 1	0.431414	d6	star:bPAC
tbr1b	cluster 4	0.438969	d6	star:bPAC
myo7aa	cluster 4	0.381357	d6	star:bPAC
efnb3b	cluster 1	0.437164	d6	star:bPAC
sox9b	cluster 2	0.411322	d6	star:bPAC
sema3bl	cluster 1	0.447006	d6	star:bPAC
sema3c	cluster 1	0.390249	d6	star:bPAC
dock1	cluster 1	0.384232	d6	star:bPAC
gsk3bb	cluster 1	0.475515	d6	star:bPAC
rab3ab	cluster 2	0.485649	d6	star:bPAC
lama1	cluster 4	0.478989	d6	star:bPAC
erbb2	cluster 1	0.398348	d6	star:bPAC
mib1	cluster 2	0.451275	d6	star:bPAC
nrp1b	cluster 1	0.457963	d6	star:bPAC
col4a5	cluster 1	0.448919	d6	star:bPAC
prdm12b	cluster 4	0.38103	d6	star:bPAC
dscamb	cluster 2	0.436786	d6	star:bPAC
pard3ab	cluster 2	0.431374	d6	star:bPAC
trarg1a	cluster 1	0.506997	d6	star:bPAC
zgc:77784	cluster 4	0.465385	d6	star:bPAC
ncam1b	cluster 2	0.425583	d6	star:bPAC
myo9aa	cluster 2	0.413959	d6	star:bPAC
plxna2	cluster 2	0.507729	d6	star:bPAC
robo4	cluster 4	0.360804	d6	star:bPAC
lrtm2a	cluster 1	0.449652	d6	star:bPAC
brinp1	cluster 2	0.488505	d6	star:bPAC
sipa1l1	cluster 5	0.479422	d6	star:bPAC
pcdh15a	cluster 2	0.44085	d6	star:bPAC
sema3gb	cluster 1	0.493733	d6	star:bPAC
ncaldb	cluster 4	0.456626	d6	star:bPAC
eftud2	cluster 5	0.463223	d6	star:bPAC
lingo1a	cluster 5	0.524025	d6	star:bPAC
camsap1a	cluster 4	0.50525	d6	star:bPAC
foxd3	cluster 1	0.485677	d6	star:bPAC
crmp1	cluster 4	0.58436	d6	star:bPAC
notch1a	cluster 4	0.459497	d6	star:bPAC
hif1ab	cluster 5	0.446239	d6	star:bPAC
lamc1	cluster 1	0.497367	d6	star:bPAC
atp2b2	cluster 4	0.514446	d6	star:bPAC
nhsl1b	cluster 5	0.509266	d6	star:bPAC
stat3	cluster 1	0.385318	d6	star:bPAC
epha4a	cluster 5	0.490474	d6	star:bPAC
cadm1a	cluster 1	0.519439	d6	star:bPAC
ntrk2b	cluster 1	0.510206	d6	star:bPAC
map4k4	cluster 5	0.517522	d6	star:bPAC
sema3fa	cluster 4	0.490363	d6	star:bPAC
agtpbp1	cluster 5	0.508234	d6	star:bPAC
sptan1	cluster 4	0.518371	d6	star:bPAC
akna	cluster 1	0.394171	d6	star:bPAC
ntn2	cluster 5	0.542761	d6	star:bPAC
epha4b	cluster 1	0.529785	d6	star:bPAC
dcc	cluster 4	0.542106	d6	star:bPAC
chrna1	cluster 1	0.495921	d6	star:bPAC
rac1b	cluster 1	0.446694	d6	star:bPAC
mapk3	cluster 1	0.525222	d6	star:bPAC
triob	cluster 5	0.530742	d6	star:bPAC
arhgef10	cluster 1	0.477587	d6	star:bPAC
cdh2	cluster 4	0.53045	d6	star:bPAC
egr1	cluster 4	0.351957	d6	star:bPAC
dlx2a	cluster 4	0.464901	d6	star:bPAC
fzd8a	cluster 1	0.387555	d6	star:bPAC
tnr	cluster 5	0.581563	d6	star:bPAC
stmn2b	cluster 4	0.609265	d6	star:bPAC
irx1a	cluster 5	0.468886	d6	star:bPAC
flt4	cluster 1	0.533095	d6	star:bPAC
sema3ab	cluster 1	0.526687	d6	star:bPAC
adgrv1	cluster 4	0.494464	d6	star:bPAC
pcdh18b	cluster 4	0.552103	d6	star:bPAC
igf1ra	cluster 5	0.513657	d6	star:bPAC
med23	cluster 4	0.516821	d6	star:bPAC
prdm8b	cluster 4	0.541442	d6	star:bPAC
nexn	cluster 1	0.446735	d6	star:bPAC
hecw1b	cluster 5	0.536399	d6	star:bPAC
fezf2	cluster 4	0.375725	d6	star:bPAC
prox1a	cluster 5	0.557459	d6	star:bPAC
nedd4l	cluster 5	0.51576	d6	star:bPAC
lrsam1	cluster 1	0.507076	d6	star:bPAC
six1a	cluster 1	0.452078	d6	star:bPAC
dbn1	cluster 5	0.564126	d6	star:bPAC
sema5ba	cluster 5	0.516631	d6	star:bPAC
pax2a	cluster 4	0.571827	d6	star:bPAC
vax1	cluster 4	0.366149	d6	star:bPAC
nrxn2a	cluster 4	0.555254	d6	star:bPAC
pik3ca	cluster 5	0.580971	d6	star:bPAC
si:dkey-40c11.2	cluster 1	0.455749	d6	star:bPAC
pomgnt2	cluster 5	0.598144	d6	star:bPAC
sema3e	cluster 1	0.54072	d6	star:bPAC
scrib	cluster 4	0.510972	d6	star:bPAC
irx5a	cluster 4	0.499681	d6	star:bPAC
insm1b	cluster 4	0.52014	d6	star:bPAC
sox10	cluster 5	0.546862	d6	star:bPAC
cdon	cluster 5	0.524687	d6	star:bPAC
plxnb1a	cluster 4	0.596345	d6	star:bPAC
dag1	cluster 4	0.54875	d6	star:bPAC
wnt3	cluster 1	0.532379	d6	star:bPAC
ptk7a	cluster 4	0.599864	d6	star:bPAC
nckap1	cluster 5	0.581821	d6	star:bPAC
nbeaa	cluster 4	0.570257	d6	star:bPAC
kif5c	cluster 5	0.592254	d6	star:bPAC
med12	cluster 4	0.557748	d6	star:bPAC
cntn4	cluster 4	0.615789	d6	star:bPAC
gle1	cluster 4	0.555701	d6	star:bPAC
pak1	cluster 4	0.561175	d6	star:bPAC
gsk3aa	cluster 4	0.544077	d6	star:bPAC
kif5ab	cluster 1	0.467954	d6	star:bPAC
lrp4	cluster 4	0.557658	d6	star:bPAC
tlcd3ba	cluster 4	0.558017	d6	star:bPAC
igsf10	cluster 5	0.65119	d6	star:bPAC
ptprfb	cluster 4	0.526368	d6	star:bPAC
gsk3ba	cluster 4	0.613069	d6	star:bPAC
apc	cluster 4	0.609653	d6	star:bPAC
emilin1a	cluster 1	0.575043	d6	star:bPAC
med24	cluster 4	0.58125	d6	star:bPAC
lrrc4ca	cluster 4	0.617573	d6	star:bPAC
tiam1b	cluster 4	0.571585	d6	star:bPAC
sema4c	cluster 4	0.591099	d6	star:bPAC
llgl2	cluster 5	0.461655	d6	star:bPAC
coro1a	cluster 1	0.417394	d6	star:bPAC
ppp1r9ala	cluster 1	0.514355	d6	star:bPAC
col6a4a	cluster 1	0.594934	d6	star:bPAC
l1camb	cluster 5	0.656297	d6	star:bPAC
ror2	cluster 1	0.506844	d6	star:bPAC
sema3d	cluster 1	0.533268	d6	star:bPAC
tuba8l3	cluster 1	0.589831	d6	star:bPAC
shha	cluster 5	0.364223	d6	star:bPAC
inab	cluster 5	0.725433	d6	star:bPAC
kif5ba	cluster 5	0.665323	d6	star:bPAC
dcaf8	cluster 5	0.580896	d6	star:bPAC
csf1ra	cluster 5	0.636382	d6	star:bPAC
nlrc3l	cluster 1	0.453545	d6	star:bPAC
itgb1a	cluster 5	0.69484	d6	star:bPAC
tbx2b	cluster 5	0.567763	d6	star:bPAC
lamc3	cluster 1	0.711645	d6	star:bPAC
prx	cluster 1	0.594655	d6	star:bPAC
ltk	cluster 6	0.683179	d6	star:bPAC
epha2a	cluster 6	0.361077	d6	star:bPAC
enpp2	cluster 1	0.609341	d6	star:bPAC
mmp14a	cluster 6	0.698591	d6	star:bPAC
lpar1	cluster 6	0.686665	d6	star:bPAC
six1b	cluster 6	0.628018	d6	star:bPAC
lamb2	cluster 1	0.703451	d6	star:bPAC
aldh1a2	cluster 6	0.728595	d6	star:bPAC
mmp2	cluster 6	0.769674	d6	star:bPAC
twf1a	cluster 6	0.601952	d6	star:bPAC
irf8	cluster 6	0.544226	d6	star:bPAC
si:dkeyp-97a10.3	cluster 6	0.384808	d6	star:bPAC
lamb1a	cluster 6	0.82377	d6	star:bPAC
s1pr2	cluster 1	0.779645	d6	star:bPAC
si:ch211-159i8.4	cluster 1	0.802488	d6	star:bPAC
col6a3	cluster 6	0.829844	d6	star:bPAC
wnt4b	cluster 6	0.737922	d6	star:bPAC
f8	cluster 1	0.695733	d6	star:bPAC
vdrb	cluster 6	0.639646	d6	star:bPAC
prmt6	cluster 6	0.563694	d6	star:bPAC
erbb3b	cluster 6	0.586561	d6	star:bPAC
vwa1	cluster 6	0.684541	d6	star:bPAC
sqstm1	cluster 6	0.476212	d6	star:bPAC
adgrg6	cluster 6	0.824594	d6	star:bPAC
gdf6a	cluster 6	0.821828	d6	star:bPAC
mcamb	cluster 6	0.942809	d6	star:bPAC
mxra8b	cluster 6	0.862274	d6	star:bPAC
wnt11	cluster 6	0.794137	d6	star:bPAC
lgals2a	cluster 6	0.811342	d6	star:bPAC
bmp2b	cluster 6	0.745208	d6	star:bPAC
foxa2	cluster 6	0.609399	d6	star:bPAC
gna13a	cluster 6	0.668229	d6	star:bPAC
il4r.1	cluster 6	0.645628	d6	star:bPAC
si:ch211-241e1.3	cluster 6	0.704798	d6	star:bPAC
prdm1a	cluster 6	0.848486	d6	star:bPAC
il34	cluster 6	0.689425	d6	star:bPAC
mvp	cluster 6	0.583982	d6	star:bPAC
csrp1a	cluster 6	0.942173	d6	star:bPAC
anxa1a	cluster 6	0.880983	d6	star:bPAC
loxa	cluster 6	1.17213	d6	star:bPAC
adgrg6	cluster 6	0.99865	d6	wt
adgrv1	cluster 4	1.11297	d6	wt
agtpbp1	cluster 5	1.21823	d6	wt
akna	cluster 1	0.928686	d6	wt
aldh1a2	cluster 6	1.09573	d6	wt
anxa1a	cluster 6	0.574005	d6	wt
apc	cluster 4	1.23585	d6	wt
arhgef10	cluster 1	1.09679	d6	wt
arxa	cluster 2	1.19185	d6	wt
atp2b2	cluster 4	1.26294	d6	wt
bace1	cluster 2	1.38898	d6	wt
bmp2b	cluster 6	0.762112	d6	wt
brinp1	cluster 2	1.28245	d6	wt
cadm1a	cluster 1	1.25527	d6	wt
camsap1a	cluster 4	1.26958	d6	wt
camsap3	cluster 2	1.24647	d6	wt
casz1	cluster 2	1.25367	d6	wt
cdh2	cluster 4	1.21584	d6	wt
cdon	cluster 5	1.11336	d6	wt
chrna1	cluster 1	1.15282	d6	wt
cntn2	cluster 2	1.33817	d6	wt
cntn4	cluster 4	1.27537	d6	wt
col12a1b	cluster 3	1.5717	d6	wt
col4a5	cluster 1	1.23776	d6	wt
col6a3	cluster 6	1.13802	d6	wt
col6a4a	cluster 1	1.17611	d6	wt
coro1a	cluster 1	0.832096	d6	wt
crmp1	cluster 4	1.46084	d6	wt
csf1ra	cluster 5	1.16412	d6	wt
csrp1a	cluster 6	0.66529	d6	wt
ctnna2	cluster 2	1.43547	d6	wt
dag1	cluster 4	1.16024	d6	wt
dbn1	cluster 5	1.23693	d6	wt
dcaf8	cluster 5	1.06419	d6	wt
dcc	cluster 4	1.26958	d6	wt
disc1	cluster 1	1.32008	d6	wt
dlx1a	cluster 2	1.03585	d6	wt
dlx2a	cluster 4	1.06452	d6	wt
dock1	cluster 1	1.10623	d6	wt
dpysl2b	cluster 2	1.44307	d6	wt
dscamb	cluster 2	1.18772	d6	wt
dync1h1	cluster 2	1.44564	d6	wt
efnb1	cluster 2	1.24086	d6	wt
efnb3b	cluster 1	1.27335	d6	wt
eftud2	cluster 5	1.17218	d6	wt
egr1	cluster 4	0.806167	d6	wt
emilin1a	cluster 1	1.16581	d6	wt
enpp2	cluster 1	0.972695	d6	wt
epha2a	cluster 6	0.577709	d6	wt
epha4a	cluster 5	1.19198	d6	wt
epha4b	cluster 1	1.23708	d6	wt
erbb2	cluster 1	1.11739	d6	wt
erbb3b	cluster 6	0.716987	d6	wt
f8	cluster 1	0.938828	d6	wt
fezf2	cluster 4	0.833389	d6	wt
flt4	cluster 1	1.20392	d6	wt
foxa2	cluster 6	0.59536	d6	wt
foxc1a	cluster 2	1.21458	d6	wt
foxd3	cluster 1	1.2141	d6	wt
foxg1a	cluster 2	1.32997	d6	wt
fzd8a	cluster 1	0.884276	d6	wt
gdf6a	cluster 6	0.949563	d6	wt
gldn	cluster 3	0.98321	d6	wt
gle1	cluster 4	1.15088	d6	wt
gli2b	cluster 4	1.29798	d6	wt
gna13a	cluster 6	0.632487	d6	wt
gna13b	cluster 2	1.26213	d6	wt
grna	cluster 2	0.995829	d6	wt
gsk3aa	cluster 4	1.12257	d6	wt
gsk3ba	cluster 4	1.24578	d6	wt
gsk3bb	cluster 1	1.35728	d6	wt
hecw1b	cluster 5	1.19345	d6	wt
hif1ab	cluster 5	1.09727	d6	wt
igf1ra	cluster 5	1.15023	d6	wt
igsf10	cluster 5	1.32977	d6	wt
il34	cluster 6	0.494112	d6	wt
il4r.1	cluster 6	0.599925	d6	wt
inab	cluster 5	1.35318	d6	wt
insm1b	cluster 4	1.10501	d6	wt
irf8	cluster 6	0.801866	d6	wt
irx1a	cluster 5	1.06572	d6	wt
irx5a	cluster 4	1.06367	d6	wt
itgb1a	cluster 5	1.24582	d6	wt
kcnc3a	cluster 1	1.33592	d6	wt
kif5ab	cluster 1	0.963888	d6	wt
kif5ba	cluster 5	1.22371	d6	wt
kif5c	cluster 5	1.22776	d6	wt
klf8	cluster 2	1.1851	d6	wt
l1cama	cluster 2	1.31942	d6	wt
l1camb	cluster 5	1.29616	d6	wt
lama1	cluster 4	1.3566	d6	wt
lama2	cluster 3	1.54799	d6	wt
lamb1a	cluster 6	1.2032	d6	wt
lamb2	cluster 1	1.07609	d6	wt
lamc1	cluster 1	1.22256	d6	wt
lamc3	cluster 1	1.25275	d6	wt
lgals2a	cluster 6	0.849131	d6	wt
lingo1a	cluster 5	1.32664	d6	wt
llgl2	cluster 5	0.923851	d6	wt
loxa	cluster 6	0.706356	d6	wt
lpar1	cluster 6	1.0857	d6	wt
lrp4	cluster 4	1.1502	d6	wt
lrp5	cluster 2	1.29441	d6	wt
lrrc4ca	cluster 4	1.24479	d6	wt
lrsam1	cluster 1	1.116	d6	wt
lrtm2a	cluster 1	1.18255	d6	wt
ltk	cluster 6	1.09914	d6	wt
map4k4	cluster 5	1.24854	d6	wt
mapk3	cluster 1	1.2149	d6	wt
mcamb	cluster 6	1.07047	d6	wt
med12	cluster 4	1.1556	d6	wt
med23	cluster 4	1.15608	d6	wt
med24	cluster 4	1.1743	d6	wt
met	cluster 3	1.18776	d6	wt
mib1	cluster 2	1.25848	d6	wt
mmp14a	cluster 6	1.1151	d6	wt
mmp2	cluster 6	1.15646	d6	wt
mmp28	cluster 1	0.830607	d6	wt
mvp	cluster 6	0.41435	d6	wt
mxra8b	cluster 6	0.960794	d6	wt
myo7aa	cluster 4	1.11953	d6	wt
myo9aa	cluster 2	1.1038	d6	wt
myrf	cluster 3	1.47628	d6	wt
nbeaa	cluster 4	1.18656	d6	wt
ncaldb	cluster 4	1.16189	d6	wt
ncam1a	cluster 2	1.33428	d6	wt
ncam1b	cluster 2	1.14367	d6	wt
nckap1	cluster 5	1.21258	d6	wt
ndnf	cluster 3	1.30063	d6	wt
ndrg1b	cluster 4	0.95606	d6	wt
nedd4l	cluster 5	1.13537	d6	wt
nexn	cluster 1	0.996966	d6	wt
nhsl1b	cluster 5	1.24872	d6	wt
nlrc3l	cluster 1	0.816638	d6	wt
nos1	cluster 2	1.30188	d6	wt
notch1a	cluster 4	1.14704	d6	wt
notch1b	cluster 2	1.29669	d6	wt
notch3	cluster 2	1.21312	d6	wt
nrp1b	cluster 1	1.27187	d6	wt
nrxn2a	cluster 4	1.20214	d6	wt
ntn2	cluster 5	1.27328	d6	wt
ntrk2b	cluster 1	1.2335	d6	wt
odc1	cluster 3	0.166566	d6	wt
pak1	cluster 4	1.16081	d6	wt
pak2a	cluster 2	0.962874	d6	wt
pard3ab	cluster 2	1.17018	d6	wt
pax2a	cluster 4	1.25163	d6	wt
pcdh15a	cluster 2	1.13182	d6	wt
pcdh18b	cluster 4	1.23672	d6	wt
pik3ca	cluster 5	1.25635	d6	wt
plxna2	cluster 2	1.35285	d6	wt
plxna3	cluster 2	1.3675	d6	wt
plxnb1a	cluster 4	1.26286	d6	wt
pomgnt2	cluster 5	1.28913	d6	wt
ppp1r9ala	cluster 1	1.02093	d6	wt
prdm12b	cluster 4	1.03871	d6	wt
prdm1a	cluster 6	0.66484	d6	wt
prdm8b	cluster 4	1.20859	d6	wt
prmt6	cluster 6	0.710069	d6	wt
prox1a	cluster 5	1.23313	d6	wt
prx	cluster 1	0.990405	d6	wt
ptch2	cluster 2	1.11886	d6	wt
ptk7a	cluster 4	1.25171	d6	wt
ptprfb	cluster 4	1.07165	d6	wt
rab3ab	cluster 2	1.37742	d6	wt
rac1b	cluster 1	1.03524	d6	wt
robo2	cluster 2	1.41507	d6	wt
robo3	cluster 2	1.14148	d6	wt
robo4	cluster 4	0.959739	d6	wt
ror2	cluster 1	0.996339	d6	wt
s1pr2	cluster 1	1.09715	d6	wt
scrib	cluster 4	1.09303	d6	wt
sema3ab	cluster 1	1.18811	d6	wt
sema3b	cluster 2	1.32272	d6	wt
sema3bl	cluster 1	1.2895	d6	wt
sema3c	cluster 1	1.12508	d6	wt
sema3d	cluster 1	1.04077	d6	wt
sema3e	cluster 1	1.1597	d6	wt
sema3fa	cluster 4	1.18034	d6	wt
sema3ga	cluster 1	1.18333	d6	wt
sema3gb	cluster 1	1.25975	d6	wt
sema4c	cluster 4	1.18418	d6	wt
sema5ba	cluster 5	1.13413	d6	wt
sema5bb	cluster 2	1.22341	d6	wt
sema6bb	cluster 2	1.31477	d6	wt
shha	cluster 5	0.683223	d6	wt
si:ch211-159i8.4	cluster 1	1.11124	d6	wt
si:ch211-241e1.3	cluster 6	0.585867	d6	wt
si:dkey-40c11.2	cluster 1	0.983031	d6	wt
si:dkey-49n23.1	cluster 1	1.30708	d6	wt
si:dkeyp-97a10.3	cluster 6	0.566428	d6	wt
sipa1l1	cluster 5	1.23283	d6	wt
six1a	cluster 1	0.995603	d6	wt
six1b	cluster 6	0.987498	d6	wt
slitrk3a	cluster 2	1.19171	d6	wt
sox10	cluster 5	1.1605	d6	wt
sox9a	cluster 2	1.33331	d6	wt
sox9b	cluster 2	1.19255	d6	wt
sptan1	cluster 4	1.2389	d6	wt
sqstm1	cluster 6	0.578389	d6	wt
stat3	cluster 1	0.939589	d6	wt
stmn2b	cluster 4	1.38565	d6	wt
tbr1b	cluster 4	1.29486	d6	wt
tbx2b	cluster 5	0.999507	d6	wt
tcf7l1a	cluster 2	1.14644	d6	wt
thsd7aa	cluster 2	1.33351	d6	wt
tiam1b	cluster 4	1.14894	d6	wt
tlcd3ba	cluster 4	1.14375	d6	wt
tnr	cluster 5	1.32484	d6	wt
trarg1a	cluster 1	1.37266	d6	wt
triob	cluster 5	1.22003	d6	wt
tuba8l3	cluster 1	1.11177	d6	wt
twf1a	cluster 6	0.891006	d6	wt
unc5db	cluster 1	1.27384	d6	wt
ush2a	cluster 2	1.2209	d6	wt
vax1	cluster 4	0.802242	d6	wt
vdrb	cluster 6	0.831025	d6	wt
vwa1	cluster 6	0.832181	d6	wt
wnt11	cluster 6	0.870489	d6	wt
wnt3	cluster 1	1.11218	d6	wt
wnt4b	cluster 6	1.00036	d6	wt
wnt5b	cluster 3	1.3745	d6	wt
wnt9b	cluster 2	1.59949	d6	wt
zdhhc17	cluster 2	1.3472	d6	wt
zgc:77784	cluster 4	1.2584	d6	wt
adgrg6	cluster 6	0.466048	d13	star:bPAC
adgrv1	cluster 4	0.713285	d13	star:bPAC
agtpbp1	cluster 5	0.516169	d13	star:bPAC
akna	cluster 1	0.541367	d13	star:bPAC
aldh1a2	cluster 6	0.437952	d13	star:bPAC
anxa1a	cluster 6	0.52871	d13	star:bPAC
apc	cluster 4	0.710434	d13	star:bPAC
arhgef10	cluster 1	0.383345	d13	star:bPAC
arxa	cluster 2	0.338548	d13	star:bPAC
atp2b2	cluster 4	0.634226	d13	star:bPAC
bace1	cluster 2	0.453705	d13	star:bPAC
bmp2b	cluster 6	0.555889	d13	star:bPAC
brinp1	cluster 2	0.46562	d13	star:bPAC
cadm1a	cluster 1	0.375069	d13	star:bPAC
camsap1a	cluster 4	0.699902	d13	star:bPAC
camsap3	cluster 2	0.447684	d13	star:bPAC
casz1	cluster 2	0.443527	d13	star:bPAC
cdh2	cluster 4	0.665041	d13	star:bPAC
cdon	cluster 5	0.525662	d13	star:bPAC
chrna1	cluster 1	0.30449	d13	star:bPAC
cntn2	cluster 2	0.347622	d13	star:bPAC
cntn4	cluster 4	0.562359	d13	star:bPAC
col12a1b	cluster 3	0.0593383	d13	star:bPAC
col4a5	cluster 1	0.345968	d13	star:bPAC
col6a3	cluster 6	0.445671	d13	star:bPAC
col6a4a	cluster 1	0.210361	d13	star:bPAC
coro1a	cluster 1	0.47304	d13	star:bPAC
crmp1	cluster 4	0.411796	d13	star:bPAC
csf1ra	cluster 5	0.469119	d13	star:bPAC
csrp1a	cluster 6	0.566145	d13	star:bPAC
ctnna2	cluster 2	0.406692	d13	star:bPAC
dag1	cluster 4	0.624418	d13	star:bPAC
dbn1	cluster 5	0.548966	d13	star:bPAC
dcaf8	cluster 5	0.524769	d13	star:bPAC
dcc	cluster 4	0.612738	d13	star:bPAC
disc1	cluster 1	0.2855	d13	star:bPAC
dlx1a	cluster 2	0.589607	d13	star:bPAC
dlx2a	cluster 4	0.769845	d13	star:bPAC
dock1	cluster 1	0.388599	d13	star:bPAC
dpysl2b	cluster 2	0.3015	d13	star:bPAC
dscamb	cluster 2	0.540077	d13	star:bPAC
dync1h1	cluster 2	0.390149	d13	star:bPAC
efnb1	cluster 2	0.379809	d13	star:bPAC
efnb3b	cluster 1	0.407666	d13	star:bPAC
eftud2	cluster 5	0.574082	d13	star:bPAC
egr1	cluster 4	1.3908	d13	star:bPAC
emilin1a	cluster 1	0.411294	d13	star:bPAC
enpp2	cluster 1	0.325013	d13	star:bPAC
epha2a	cluster 6	0.555181	d13	star:bPAC
epha4a	cluster 5	0.59793	d13	star:bPAC
epha4b	cluster 1	0.410446	d13	star:bPAC
erbb2	cluster 1	0.293108	d13	star:bPAC
erbb3b	cluster 6	0.506817	d13	star:bPAC
f8	cluster 1	0.123096	d13	star:bPAC
fezf2	cluster 4	0.979881	d13	star:bPAC
flt4	cluster 1	0.279665	d13	star:bPAC
foxa2	cluster 6	0.631766	d13	star:bPAC
foxc1a	cluster 2	0.369296	d13	star:bPAC
foxd3	cluster 1	0.347832	d13	star:bPAC
foxg1a	cluster 2	0.612791	d13	star:bPAC
fzd8a	cluster 1	0.473951	d13	star:bPAC
gdf6a	cluster 6	0.504961	d13	star:bPAC
gldn	cluster 3	0.0422249	d13	star:bPAC
gle1	cluster 4	0.651639	d13	star:bPAC
gli2b	cluster 4	0.570495	d13	star:bPAC
gna13a	cluster 6	0.589013	d13	star:bPAC
gna13b	cluster 2	0.36154	d13	star:bPAC
grna	cluster 2	0.453293	d13	star:bPAC
gsk3aa	cluster 4	0.70436	d13	star:bPAC
gsk3ba	cluster 4	0.700307	d13	star:bPAC
gsk3bb	cluster 1	0.327148	d13	star:bPAC
hecw1b	cluster 5	0.55598	d13	star:bPAC
hif1ab	cluster 5	0.625171	d13	star:bPAC
igf1ra	cluster 5	0.578022	d13	star:bPAC
igsf10	cluster 5	0.391468	d13	star:bPAC
il34	cluster 6	0.535414	d13	star:bPAC
il4r.1	cluster 6	0.602159	d13	star:bPAC
inab	cluster 5	0.356718	d13	star:bPAC
insm1b	cluster 4	0.796307	d13	star:bPAC
irf8	cluster 6	0.552133	d13	star:bPAC
irx1a	cluster 5	0.6234	d13	star:bPAC
irx5a	cluster 4	0.736507	d13	star:bPAC
itgb1a	cluster 5	0.427929	d13	star:bPAC
kcnc3a	cluster 1	0.388684	d13	star:bPAC
kif5ab	cluster 1	0.502041	d13	star:bPAC
kif5ba	cluster 5	0.425532	d13	star:bPAC
kif5c	cluster 5	0.541225	d13	star:bPAC
klf8	cluster 2	0.528844	d13	star:bPAC
l1cama	cluster 2	0.345012	d13	star:bPAC
l1camb	cluster 5	0.416903	d13	star:bPAC
lama1	cluster 4	0.631302	d13	star:bPAC
lama2	cluster 3	0.0804625	d13	star:bPAC
lamb1a	cluster 6	0.304178	d13	star:bPAC
lamb2	cluster 1	0.313142	d13	star:bPAC
lamc1	cluster 1	0.25905	d13	star:bPAC
lamc3	cluster 1	0.313635	d13	star:bPAC
lgals2a	cluster 6	0.515956	d13	star:bPAC
lingo1a	cluster 5	0.460604	d13	star:bPAC
llgl2	cluster 5	0.570453	d13	star:bPAC
loxa	cluster 6	0.442593	d13	star:bPAC
lpar1	cluster 6	0.4182	d13	star:bPAC
lrp4	cluster 4	0.695075	d13	star:bPAC
lrp5	cluster 2	0.412548	d13	star:bPAC
lrrc4ca	cluster 4	0.546961	d13	star:bPAC
lrsam1	cluster 1	0.483891	d13	star:bPAC
lrtm2a	cluster 1	0.402732	d13	star:bPAC
ltk	cluster 6	0.498501	d13	star:bPAC
map4k4	cluster 5	0.583055	d13	star:bPAC
mapk3	cluster 1	0.454484	d13	star:bPAC
mcamb	cluster 6	0.434262	d13	star:bPAC
med12	cluster 4	0.641664	d13	star:bPAC
med23	cluster 4	0.756084	d13	star:bPAC
med24	cluster 4	0.658838	d13	star:bPAC
met	cluster 3	0.181744	d13	star:bPAC
mib1	cluster 2	0.46303	d13	star:bPAC
mmp14a	cluster 6	0.418204	d13	star:bPAC
mmp2	cluster 6	0.433329	d13	star:bPAC
mmp28	cluster 1	0.394582	d13	star:bPAC
mvp	cluster 6	0.667009	d13	star:bPAC
mxra8b	cluster 6	0.462989	d13	star:bPAC
myo7aa	cluster 4	0.725425	d13	star:bPAC
myo9aa	cluster 2	0.567266	d13	star:bPAC
myrf	cluster 3	0.160746	d13	star:bPAC
nbeaa	cluster 4	0.762065	d13	star:bPAC
ncaldb	cluster 4	0.782525	d13	star:bPAC
ncam1a	cluster 2	0.395288	d13	star:bPAC
ncam1b	cluster 2	0.544543	d13	star:bPAC
nckap1	cluster 5	0.554769	d13	star:bPAC
ndnf	cluster 3	0.119754	d13	star:bPAC
ndrg1b	cluster 4	1.19209	d13	star:bPAC
nedd4l	cluster 5	0.619636	d13	star:bPAC
nexn	cluster 1	0.451081	d13	star:bPAC
nhsl1b	cluster 5	0.568783	d13	star:bPAC
nlrc3l	cluster 1	0.402059	d13	star:bPAC
nos1	cluster 2	0.429419	d13	star:bPAC
notch1a	cluster 4	0.725221	d13	star:bPAC
notch1b	cluster 2	0.482265	d13	star:bPAC
notch3	cluster 2	0.3807	d13	star:bPAC
nrp1b	cluster 1	0.372531	d13	star:bPAC
nrxn2a	cluster 4	0.684081	d13	star:bPAC
ntn2	cluster 5	0.516964	d13	star:bPAC
ntrk2b	cluster 1	0.422955	d13	star:bPAC
odc1	cluster 3	0.0689161	d13	star:bPAC
pak1	cluster 4	0.712632	d13	star:bPAC
pak2a	cluster 2	0.402623	d13	star:bPAC
pard3ab	cluster 2	0.516227	d13	star:bPAC
pax2a	cluster 4	0.619409	d13	star:bPAC
pcdh15a	cluster 2	0.521215	d13	star:bPAC
pcdh18b	cluster 4	0.606443	d13	star:bPAC
pik3ca	cluster 5	0.498276	d13	star:bPAC
plxna2	cluster 2	0.449292	d13	star:bPAC
plxna3	cluster 2	0.445755	d13	star:bPAC
plxnb1a	cluster 4	0.694593	d13	star:bPAC
pomgnt2	cluster 5	0.414535	d13	star:bPAC
ppp1r9ala	cluster 1	0.423111	d13	star:bPAC
prdm12b	cluster 4	0.798239	d13	star:bPAC
prdm1a	cluster 6	0.544911	d13	star:bPAC
prdm8b	cluster 4	0.718612	d13	star:bPAC
prmt6	cluster 6	0.606221	d13	star:bPAC
prox1a	cluster 5	0.516574	d13	star:bPAC
prx	cluster 1	0.212428	d13	star:bPAC
ptch2	cluster 2	0.302452	d13	star:bPAC
ptk7a	cluster 4	0.542494	d13	star:bPAC
ptprfb	cluster 4	0.684928	d13	star:bPAC
rab3ab	cluster 2	0.375303	d13	star:bPAC
rac1b	cluster 1	0.434428	d13	star:bPAC
robo2	cluster 2	0.335387	d13	star:bPAC
robo3	cluster 2	0.602368	d13	star:bPAC
robo4	cluster 4	0.727423	d13	star:bPAC
ror2	cluster 1	0.49601	d13	star:bPAC
s1pr2	cluster 1	0.294901	d13	star:bPAC
scrib	cluster 4	0.714061	d13	star:bPAC
sema3ab	cluster 1	0.346074	d13	star:bPAC
sema3b	cluster 2	0.33901	d13	star:bPAC
sema3bl	cluster 1	0.367786	d13	star:bPAC
sema3c	cluster 1	0.239233	d13	star:bPAC
sema3d	cluster 1	0.305861	d13	star:bPAC
sema3e	cluster 1	0.385264	d13	star:bPAC
sema3fa	cluster 4	0.696525	d13	star:bPAC
sema3ga	cluster 1	0.315188	d13	star:bPAC
sema3gb	cluster 1	0.378459	d13	star:bPAC
sema4c	cluster 4	0.627044	d13	star:bPAC
sema5ba	cluster 5	0.551531	d13	star:bPAC
sema5bb	cluster 2	0.406909	d13	star:bPAC
sema6bb	cluster 2	0.40456	d13	star:bPAC
shha	cluster 5	0.62515	d13	star:bPAC
si:ch211-159i8.4	cluster 1	0.281024	d13	star:bPAC
si:ch211-241e1.3	cluster 6	0.609534	d13	star:bPAC
si:dkey-40c11.2	cluster 1	0.402097	d13	star:bPAC
si:dkey-49n23.1	cluster 1	0.316714	d13	star:bPAC
si:dkeyp-97a10.3	cluster 6	0.494517	d13	star:bPAC
sipa1l1	cluster 5	0.548161	d13	star:bPAC
six1a	cluster 1	0.388817	d13	star:bPAC
six1b	cluster 6	0.489842	d13	star:bPAC
slitrk3a	cluster 2	0.476233	d13	star:bPAC
sox10	cluster 5	0.52622	d13	star:bPAC
sox9a	cluster 2	0.377516	d13	star:bPAC
sox9b	cluster 2	0.587901	d13	star:bPAC
sptan1	cluster 4	0.622262	d13	star:bPAC
sqstm1	cluster 6	0.684569	d13	star:bPAC
stat3	cluster 1	0.348594	d13	star:bPAC
stmn2b	cluster 4	0.626674	d13	star:bPAC
tbr1b	cluster 4	0.831214	d13	star:bPAC
tbx2b	cluster 5	0.558983	d13	star:bPAC
tcf7l1a	cluster 2	0.509071	d13	star:bPAC
thsd7aa	cluster 2	0.410506	d13	star:bPAC
tiam1b	cluster 4	0.686181	d13	star:bPAC
tlcd3ba	cluster 4	0.629366	d13	star:bPAC
tnr	cluster 5	0.472526	d13	star:bPAC
trarg1a	cluster 1	0.267795	d13	star:bPAC
triob	cluster 5	0.567378	d13	star:bPAC
tuba8l3	cluster 1	0.417893	d13	star:bPAC
twf1a	cluster 6	0.592934	d13	star:bPAC
unc5db	cluster 1	0.391322	d13	star:bPAC
ush2a	cluster 2	0.495148	d13	star:bPAC
vax1	cluster 4	1.11948	d13	star:bPAC
vdrb	cluster 6	0.574515	d13	star:bPAC
vwa1	cluster 6	0.604505	d13	star:bPAC
wnt11	cluster 6	0.530326	d13	star:bPAC
wnt3	cluster 1	0.463381	d13	star:bPAC
wnt4b	cluster 6	0.450874	d13	star:bPAC
wnt5b	cluster 3	0.121809	d13	star:bPAC
wnt9b	cluster 2	0.256263	d13	star:bPAC
zdhhc17	cluster 2	0.462546	d13	star:bPAC
zgc:77784	cluster 4	0.581437	d13	star:bPAC
adgrg6	cluster 6	1.05145	d13	wt
adgrv1	cluster 4	1.00401	d13	wt
agtpbp1	cluster 5	0.995577	d13	wt
akna	cluster 1	1.29965	d13	wt
aldh1a2	cluster 6	1.03765	d13	wt
anxa1a	cluster 6	1.27077	d13	wt
apc	cluster 4	0.772196	d13	wt
arhgef10	cluster 1	1.19248	d13	wt
arxa	cluster 2	1.19471	d13	wt
atp2b2	cluster 4	0.859119	d13	wt
bace1	cluster 2	0.813753	d13	wt
bmp2b	cluster 6	1.24693	d13	wt
brinp1	cluster 2	0.948616	d13	wt
cadm1a	cluster 1	1.00688	d13	wt
camsap1a	cluster 4	0.801886	d13	wt
camsap3	cluster 2	1.05121	d13	wt
casz1	cluster 2	1.0537	d13	wt
cdh2	cluster 4	0.893346	d13	wt
cdon	cluster 5	1.09946	d13	wt
chrna1	cluster 1	1.15428	d13	wt
cntn2	cluster 2	0.982465	d13	wt
cntn4	cluster 4	0.823402	d13	wt
col12a1b	cluster 3	0.694155	d13	wt
col4a5	cluster 1	1.07085	d13	wt
col6a3	cluster 6	0.904242	d13	wt
col6a4a	cluster 1	1.10389	d13	wt
coro1a	cluster 1	1.38189	d13	wt
crmp1	cluster 4	0.595735	d13	wt
csf1ra	cluster 5	1.00983	d13	wt
csrp1a	cluster 6	1.16154	d13	wt
ctnna2	cluster 2	0.804123	d13	wt
dag1	cluster 4	0.981234	d13	wt
dbn1	cluster 5	0.922174	d13	wt
dcaf8	cluster 5	1.12012	d13	wt
dcc	cluster 4	0.847844	d13	wt
disc1	cluster 1	0.988643	d13	wt
dlx1a	cluster 2	1.21418	d13	wt
dlx2a	cluster 4	1.02859	d13	wt
dock1	cluster 1	1.21557	d13	wt
dpysl2b	cluster 2	0.84273	d13	wt
dscamb	cluster 2	1.05207	d13	wt
dync1h1	cluster 2	0.792645	d13	wt
efnb1	cluster 2	1.09773	d13	wt
efnb3b	cluster 1	1.01059	d13	wt
eftud2	cluster 5	1.04012	d13	wt
egr1	cluster 4	0.540286	d13	wt
emilin1a	cluster 1	1.0682	d13	wt
enpp2	cluster 1	1.25576	d13	wt
epha2a	cluster 6	1.49253	d13	wt
epha4a	cluster 5	0.990501	d13	wt
epha4b	cluster 1	1.0102	d13	wt
erbb2	cluster 1	1.22753	d13	wt
erbb3b	cluster 6	1.37296	d13	wt
f8	cluster 1	1.27256	d13	wt
fezf2	cluster 4	1.09733	d13	wt
flt4	cluster 1	1.09003	d13	wt
foxa2	cluster 6	1.36933	d13	wt
foxc1a	cluster 2	1.12792	d13	wt
foxd3	cluster 1	1.08125	d13	wt
foxg1a	cluster 2	0.869364	d13	wt
fzd8a	cluster 1	1.35765	d13	wt
gdf6a	cluster 6	1.08071	d13	wt
gldn	cluster 3	1.42391	d13	wt
gle1	cluster 4	0.970589	d13	wt
gli2b	cluster 4	0.896149	d13	wt
gna13a	cluster 6	1.34406	d13	wt
gna13b	cluster 2	1.06092	d13	wt
grna	cluster 2	1.31999	d13	wt
gsk3aa	cluster 4	0.9735	d13	wt
gsk3ba	cluster 4	0.762728	d13	wt
gsk3bb	cluster 1	0.908107	d13	wt
hecw1b	cluster 5	0.989359	d13	wt
hif1ab	cluster 5	1.09819	d13	wt
igf1ra	cluster 5	1.03876	d13	wt
igsf10	cluster 5	0.808957	d13	wt
il34	cluster 6	1.41205	d13	wt
il4r.1	cluster 6	1.36406	d13	wt
inab	cluster 5	0.717923	d13	wt
insm1b	cluster 4	0.935042	d13	wt
irf8	cluster 6	1.32513	d13	wt
irx1a	cluster 5	1.12061	d13	wt
irx5a	cluster 4	1.03754	d13	wt
itgb1a	cluster 5	0.884315	d13	wt
kcnc3a	cluster 1	0.92709	d13	wt
kif5ab	cluster 1	1.26487	d13	wt
kif5ba	cluster 5	0.93744	d13	wt
kif5c	cluster 5	0.92136	d13	wt
klf8	cluster 2	1.07519	d13	wt
l1cama	cluster 2	0.99157	d13	wt
l1camb	cluster 5	0.845833	d13	wt
lama1	cluster 4	0.729157	d13	wt
lama2	cluster 3	0.764435	d13	wt
lamb1a	cluster 6	0.883845	d13	wt
lamb2	cluster 1	1.11765	d13	wt
lamc1	cluster 1	1.09126	d13	wt
lamc3	cluster 1	0.908744	d13	wt
lgals2a	cluster 6	1.16383	d13	wt
lingo1a	cluster 5	0.867908	d13	wt
llgl2	cluster 5	1.26805	d13	wt
loxa	cluster 6	0.965025	d13	wt
lpar1	cluster 6	1.08391	d13	wt
lrp4	cluster 4	0.939645	d13	wt
lrp5	cluster 2	0.991718	d13	wt
lrrc4ca	cluster 4	0.877464	d13	wt
lrsam1	cluster 1	1.12395	d13	wt
lrtm2a	cluster 1	1.11229	d13	wt
ltk	cluster 6	1.03762	d13	wt
map4k4	cluster 5	0.912892	d13	wt
mapk3	cluster 1	1.02058	d13	wt
mcamb	cluster 6	0.881257	d13	wt
med12	cluster 4	0.970448	d13	wt
med23	cluster 4	0.908138	d13	wt
med24	cluster 4	0.921469	d13	wt
met	cluster 3	1.22803	d13	wt
mib1	cluster 2	0.999093	d13	wt
mmp14a	cluster 6	1.04576	d13	wt
mmp2	cluster 6	0.93938	d13	wt
mmp28	cluster 1	1.44226	d13	wt
mvp	cluster 6	1.42912	d13	wt
mxra8b	cluster 6	1.05783	d13	wt
myo7aa	cluster 4	1.03682	d13	wt
myo9aa	cluster 2	1.13511	d13	wt
myrf	cluster 3	0.849585	d13	wt
nbeaa	cluster 4	0.828333	d13	wt
ncaldb	cluster 4	0.910588	d13	wt
ncam1a	cluster 2	0.950232	d13	wt
ncam1b	cluster 2	1.10199	d13	wt
nckap1	cluster 5	0.939874	d13	wt
ndnf	cluster 3	1.11832	d13	wt
ndrg1b	cluster 4	0.788663	d13	wt
nedd4l	cluster 5	1.03004	d13	wt
nexn	cluster 1	1.2661	d13	wt
nhsl1b	cluster 5	0.926191	d13	wt
nlrc3l	cluster 1	1.40205	d13	wt
nos1	cluster 2	0.966984	d13	wt
notch1a	cluster 4	0.973255	d13	wt
notch1b	cluster 2	0.975551	d13	wt
notch3	cluster 2	1.10914	d13	wt
nrp1b	cluster 1	1.01678	d13	wt
nrxn2a	cluster 4	0.882369	d13	wt
ntn2	cluster 5	0.903832	d13	wt
ntrk2b	cluster 1	1.01944	d13	wt
odc1	cluster 3	1.7221	d13	wt
pak1	cluster 4	0.91091	d13	wt
pak2a	cluster 2	1.35693	d13	wt
pard3ab	cluster 2	1.08541	d13	wt
pax2a	cluster 4	0.850162	d13	wt
pcdh15a	cluster 2	1.11936	d13	wt
pcdh18b	cluster 4	0.893276	d13	wt
pik3ca	cluster 5	0.914208	d13	wt
plxna2	cluster 2	0.842709	d13	wt
plxna3	cluster 2	0.865696	d13	wt
plxnb1a	cluster 4	0.753066	d13	wt
pomgnt2	cluster 5	0.899189	d13	wt
ppp1r9ala	cluster 1	1.2305	d13	wt
prdm12b	cluster 4	1.0671	d13	wt
prdm1a	cluster 6	1.24142	d13	wt
prdm8b	cluster 4	0.854253	d13	wt
prmt6	cluster 6	1.34557	d13	wt
prox1a	cluster 5	0.949617	d13	wt
prx	cluster 1	1.27293	d13	wt
ptch2	cluster 2	1.25962	d13	wt
ptk7a	cluster 4	0.882661	d13	wt
ptprfb	cluster 4	1.05137	d13	wt
rab3ab	cluster 2	0.852064	d13	wt
rac1b	cluster 1	1.24097	d13	wt
robo2	cluster 2	0.892755	d13	wt
robo3	cluster 2	1.09045	d13	wt
robo4	cluster 4	1.19146	d13	wt
ror2	cluster 1	1.22654	d13	wt
s1pr2	cluster 1	1.0495	d13	wt
scrib	cluster 4	1.01701	d13	wt
sema3ab	cluster 1	1.09143	d13	wt
sema3b	cluster 2	0.992622	d13	wt
sema3bl	cluster 1	1.00105	d13	wt
sema3c	cluster 1	1.23477	d13	wt
sema3d	cluster 1	1.24051	d13	wt
sema3e	cluster 1	1.10195	d13	wt
sema3fa	cluster 4	0.938726	d13	wt
sema3ga	cluster 1	1.15886	d13	wt
sema3gb	cluster 1	1.01293	d13	wt
sema4c	cluster 4	0.924742	d13	wt
sema5ba	cluster 5	1.06895	d13	wt
sema5bb	cluster 2	1.11258	d13	wt
sema6bb	cluster 2	0.985031	d13	wt
shha	cluster 5	1.41765	d13	wt
si:ch211-159i8.4	cluster 1	1.02087	d13	wt
si:ch211-241e1.3	cluster 6	1.33734	d13	wt
si:dkey-40c11.2	cluster 1	1.29006	d13	wt
si:dkey-49n23.1	cluster 1	1.0122	d13	wt
si:dkeyp-97a10.3	cluster 6	1.51213	d13	wt
sipa1l1	cluster 5	0.974576	d13	wt
six1a	cluster 1	1.28578	d13	wt
six1b	cluster 6	1.17919	d13	wt
slitrk3a	cluster 2	1.09211	d13	wt
sox10	cluster 5	1.03791	d13	wt
sox9a	cluster 2	0.980772	d13	wt
sox9b	cluster 2	1.03102	d13	wt
sptan1	cluster 4	0.899557	d13	wt
sqstm1	cluster 6	1.40359	d13	wt
stat3	cluster 1	1.35911	d13	wt
stmn2b	cluster 4	0.562172	d13	wt
tbr1b	cluster 4	0.663121	d13	wt
tbx2b	cluster 5	1.16883	d13	wt
tcf7l1a	cluster 2	1.12973	d13	wt
thsd7aa	cluster 2	0.947291	d13	wt
tiam1b	cluster 4	0.939354	d13	wt
tlcd3ba	cluster 4	0.992143	d13	wt
tnr	cluster 5	0.82662	d13	wt
trarg1a	cluster 1	0.887152	d13	wt
triob	cluster 5	0.952852	d13	wt
tuba8l3	cluster 1	1.1142	d13	wt
twf1a	cluster 6	1.22155	d13	wt
unc5db	cluster 1	1.01886	d13	wt
ush2a	cluster 2	1.08466	d13	wt
vax1	cluster 4	0.984436	d13	wt
vdrb	cluster 6	1.25307	d13	wt
vwa1	cluster 6	1.21386	d13	wt
wnt11	cluster 6	1.15341	d13	wt
wnt3	cluster 1	1.12468	d13	wt
wnt4b	cluster 6	1.11868	d13	wt
wnt5b	cluster 3	0.994252	d13	wt
wnt9b	cluster 2	0.586358	d13	wt
zdhhc17	cluster 2	0.873924	d13	wt
zgc:77784	cluster 4	0.928321	d13	wt

## Sheet: Fig 1f
source	term_name	term_id	adjusted_p_value	negative_log10_of_adjusted_p_value	term_size	query_size	intersection_size	GeneRatio	Cluster
GO:BP	cell morphogenesis involved in neuron differentiation	GO:0048667	5.63e-21	20.2495	396	50	21	0.0530303	1
GO:BP	cell morphogenesis involved in neuron differentiation	GO:0048667	1.5e-21	20.8241	396	41	20	0.0505051	2
GO:BP	cell morphogenesis involved in neuron differentiation	GO:0048667	6.1e-15	14.2146	396	41	16	0.040404	4
GO:BP	cell morphogenesis involved in neuron differentiation	GO:0048667	1.09e-06	5.96273	396	29	9	0.0227273	5
GO:BP	cell morphogenesis involved in neuron differentiation	GO:0048667	0.00097907	3.00919	396	31	7	0.0176768	6
GO:BP	glial cell development	GO:0021782	7.58e-07	6.12043	45	50	6	0.133333	1
GO:BP	glial cell development	GO:0021782	0.0499314	1.30163	45	8	2	0.0444444	3
GO:BP	glial cell development	GO:0021782	3.41e-08	7.46679	45	31	6	0.133333	6
GO:BP	gliogenesis	GO:0042063	1.79e-12	11.7481	79	50	10	0.126582	1
GO:BP	gliogenesis	GO:0042063	0.013864	1.85811	79	41	4	0.0506329	2
GO:BP	gliogenesis	GO:0042063	1.34e-08	7.87287	79	31	7	0.0886076	6
GO:BP	neuron differentiation	GO:0030182	1.16e-26	25.9348	769	50	29	0.0377113	1
GO:BP	neuron differentiation	GO:0030182	1.17e-28	27.9302	769	41	28	0.0364109	2
GO:BP	neuron differentiation	GO:0030182	2.08e-05	4.68205	769	8	6	0.00780234	3
GO:BP	neuron differentiation	GO:0030182	1.17e-28	27.9302	769	41	28	0.0364109	4
GO:BP	neuron differentiation	GO:0030182	4.25e-15	14.3715	769	29	17	0.0221066	5
GO:BP	neuron differentiation	GO:0030182	1.13e-08	7.94519	769	31	13	0.0169051	6
GO:BP	neuron fate commitment	GO:0048663	0.0101887	1.99188	23	41	3	0.130435	4
GO:BP	neuron migration	GO:0001764	0.0318267	1.49721	36	8	2	0.0555556	3
GO:BP	neuron projection development	GO:0031175	1.09e-24	23.9618	524	50	25	0.0477099	1
GO:BP	neuron projection development	GO:0031175	9.54e-21	20.0203	524	41	21	0.0400763	2
GO:BP	neuron projection development	GO:0031175	6.86e-26	25.1636	524	41	24	0.0458015	4
GO:BP	neuron projection development	GO:0031175	2.45e-08	7.61118	524	29	11	0.0209924	5
GO:BP	neuron projection development	GO:0031175	2.72e-05	4.56615	524	31	9	0.0171756	6
GO:BP	neuronal stem cell population maintenance	GO:0097150	0.0331579	1.47941	5	41	2	0.4	2
GO:BP	stem cell differentiation	GO:0048863	9.95e-09	8.0021	184	50	10	0.0543478	1
GO:BP	stem cell differentiation	GO:0048863	0.00109547	2.9604	184	41	6	0.0326087	2

## Sheet: Fig 2b
fish	genotype	Region	Count_norm_foldchange
TU1	awt	Ce	0.58622
TU2	awt	Ce	1.7303
TU3	awt	Ce	0.897866
TU4	awt	Ce	1.00021
TU5	awt	Ce	0.704153
TU6	awt	Ce	0.557143
TU7	awt	Ce	1.07635
TU8	awt	Ce	1.50907
TU9	awt	Ce	1.59064
TU10	awt	Ce	0.764278
TU11	awt	Ce	1.30962
TU12	awt	Ce	1.10969
TU13	awt	Ce	0.566298
TU14	awt	Ce	0.598161
pos1	bpos	Ce	1.09656
pos2	bpos	Ce	0.641255
pos3	bpos	Ce	0.567387
pos4	bpos	Ce	1.05117
pos5	bpos	Ce	1.01653
pos6	bpos	Ce	1.0031
pos7	bpos	Ce	0.919507
pos8	bpos	Ce	1.25458
pos9	bpos	Ce	0.924484
pos10	bpos	Ce	1.26898
pos11	bpos	Ce	2.12108
pos12	bpos	Ce	1.1073
pos13	bpos	Ce	0.808515
pos14	bpos	Ce	1.838
TU1	awt	ce-v	0.614406
TU2	awt	ce-v	1.5435
TU3	awt	ce-v	0.844982
TU4	awt	ce-v	0.5597
TU5	awt	ce-v	0.427067
TU6	awt	ce-v	0.668347
TU7	awt	ce-v	1.73221
TU8	awt	ce-v	0.709764
TU9	awt	ce-v	0.827057
TU10	awt	ce-v	0.973599
TU11	awt	ce-v	1.17016
TU12	awt	ce-v	1.5684
TU13	awt	ce-v	1.47941
TU14	awt	ce-v	0.881396
pos1	bpos	ce-v	2.05378
pos2	bpos	ce-v	1.43545
pos3	bpos	ce-v	0.769516
pos4	bpos	ce-v	1.49569
pos5	bpos	ce-v	0.788036
pos6	bpos	ce-v	0.945555
pos7	bpos	ce-v	0.625862
pos8	bpos	ce-v	1.68437
pos9	bpos	ce-v	2.28855
pos10	bpos	ce-v	1.3502
pos11	bpos	ce-v	1.05857
pos12	bpos	ce-v	2.16888
pos13	bpos	ce-v	1.10545
pos14	bpos	ce-v	1.28088
TU1	awt	D	1.27272
TU2	awt	D	0.864579
TU3	awt	D	1.15232
TU4	awt	D	0.744301
TU5	awt	D	0.811332
TU6	awt	D	1.59316
TU7	awt	D	0.77213
TU8	awt	D	0.60896
TU9	awt	D	0.851507
TU10	awt	D	0.694821
TU11	awt	D	1.92084
TU12	awt	D	1.04615
TU13	awt	D	1.33173
TU14	awt	D	0.335449
pos1	bpos	D	0.926049
pos2	bpos	D	0.72754
pos3	bpos	D	1.2872
pos4	bpos	D	0.908252
pos5	bpos	D	1.18394
pos6	bpos	D	1.01159
pos7	bpos	D	1.29426
pos8	bpos	D	1.24856
pos9	bpos	D	0.877371
pos10	bpos	D	1.06974
pos11	bpos	D	1.27636
pos12	bpos	D	1.03471
pos13	bpos	D	1.19404
pos14	bpos	D	0.74178
TU1	awt	E	7.03873
TU2	awt	E	6.96127
TU3	awt	E	0
TU4	awt	E	0
TU5	awt	E	0
TU6	awt	E	0
TU7	awt	E	0
TU8	awt	E	0
TU9	awt	E	0
TU10	awt	E	0
TU11	awt	E	0
TU12	awt	E	0
TU13	awt	E	0
TU14	awt	E	0
pos1	bpos	E	0
pos2	bpos	E	0
pos3	bpos	E	0
pos4	bpos	E	0
pos5	bpos	E	0
pos6	bpos	E	0
pos7	bpos	E	0
pos8	bpos	E	0
pos9	bpos	E	0
pos10	bpos	E	0
pos11	bpos	E	0
pos12	bpos	E	0
pos13	bpos	E	0
pos14	bpos	E	0
TU1	awt	H	1.32989
TU10	awt	H	1.25376
TU11	awt	H	1.4721
TU12	awt	H	0.986362
TU13	awt	H	0.631416
TU14	awt	H	0.836551
TU2	awt	H	1.09348
TU3	awt	H	1.67728
TU4	awt	H	0.970842
TU5	awt	H	0.871915
TU6	awt	H	0.811699
TU7	awt	H	1.1218
TU8	awt	H	0.942906
TU9	awt	H	0
pos1	bpos	H	1.58047
pos10	bpos	H	1.22317
pos11	bpos	H	2.13472
pos12	bpos	H	1.69278
pos13	bpos	H	1.90925
pos14	bpos	H	1.58958
pos2	bpos	H	1.16996
pos3	bpos	H	1.5201
pos4	bpos	H	1.50383
pos5	bpos	H	1.20387
pos6	bpos	H	1.69634
pos7	bpos	H	1.295
pos8	bpos	H	1.8745
pos9	bpos	H	1.80357
TU1	awt	Ha	1.43152
TU2	awt	Ha	1.04187
TU3	awt	Ha	0
TU4	awt	Ha	0
TU5	awt	Ha	1.95178
TU6	awt	Ha	3.55073
TU7	awt	Ha	1.03907
TU8	awt	Ha	0
TU9	awt	Ha	0
TU10	awt	Ha	0.78622
TU11	awt	Ha	0
TU12	awt	Ha	1.09624
TU13	awt	Ha	0.992934
TU14	awt	Ha	2.10963
pos1	bpos	Ha	0
pos2	bpos	Ha	3.81268
pos3	bpos	Ha	0
pos4	bpos	Ha	0
pos5	bpos	Ha	0
pos6	bpos	Ha	3.08647
pos7	bpos	Ha	0
pos8	bpos	Ha	0
pos9	bpos	Ha	0.842202
pos10	bpos	Ha	0
pos11	bpos	Ha	0.785857
pos12	bpos	Ha	0
pos13	bpos	Ha	1.6032
pos14	bpos	Ha	0
TU1	awt	MO	0.692463
TU2	awt	MO	1.29775
TU3	awt	MO	0.653028
TU4	awt	MO	1.01265
TU5	awt	MO	1.14471
TU6	awt	MO	0.723143
TU7	awt	MO	0.863683
TU8	awt	MO	1.52162
TU9	awt	MO	1.2367
TU10	awt	MO	0.306731
TU11	awt	MO	0.700103
TU12	awt	MO	1.11856
TU13	awt	MO	1.21375
TU14	awt	MO	1.51512
pos1	bpos	MO	1.94214
pos2	bpos	MO	0.674446
pos3	bpos	MO	0.903436
pos4	bpos	MO	1.23874
pos5	bpos	MO	1.52926
pos6	bpos	MO	0.955381
pos7	bpos	MO	0.87628
pos8	bpos	MO	1.35304
pos9	bpos	MO	0.85047
pos10	bpos	MO	1.27092
pos11	bpos	MO	1.79979
pos12	bpos	MO	0.937957
pos13	bpos	MO	0.846773
pos14	bpos	MO	0.853242
TU1	awt	OT	1.13496
TU2	awt	OT	0.821716
TU3	awt	OT	0.903868
TU4	awt	OT	1.11939
TU5	awt	OT	1.41846
TU6	awt	OT	1.10549
TU7	awt	OT	1.03356
TU8	awt	OT	1.22575
TU9	awt	OT	0.808135
TU10	awt	OT	0.981406
TU11	awt	OT	0.779285
TU12	awt	OT	0.812343
TU13	awt	OT	1.25121
TU14	awt	OT	0.604431
pos1	bpos	OT	1.3249
pos2	bpos	OT	1.07836
pos3	bpos	OT	1.37288
pos4	bpos	OT	1.15492
pos5	bpos	OT	1.10137
pos6	bpos	OT	1.04341
pos7	bpos	OT	0.962036
pos8	bpos	OT	1.09841
pos9	bpos	OT	1.19028
pos10	bpos	OT	0.983814
pos11	bpos	OT	1.38267
pos12	bpos	OT	1.04315
pos13	bpos	OT	1.22836
pos14	bpos	OT	1.07142
TU1	awt	PO	1.21896
TU2	awt	PO	1.17868
TU3	awt	PO	1.08905
TU4	awt	PO	1.10424
TU5	awt	PO	1.50151
TU6	awt	PO	1.27735
TU7	awt	PO	0.767204
TU8	awt	PO	1.47629
TU9	awt	PO	0.470102
TU10	awt	PO	1.49409
TU11	awt	PO	0.501675
TU12	awt	PO	0.473484
TU13	awt	PO	1.03821
TU14	awt	PO	0.409161
pos1	bpos	PO	0.890101
pos2	bpos	PO	0.998305
pos3	bpos	PO	0.625011
pos4	bpos	PO	0.651669
pos5	bpos	PO	1.07898
pos6	bpos	PO	0.242078
pos7	bpos	PO	1.06966
pos8	bpos	PO	0.909538
pos9	bpos	PO	0.503275
pos10	bpos	PO	0.545184
pos11	bpos	PO	0.815336
pos12	bpos	PO	1.14261
pos13	bpos	PO	1.24561
pos14	bpos	PO	0.942256
TU1	awt	prt	1.46673
TU2	awt	prt	0.3433
TU3	awt	prt	1.27373
TU4	awt	prt	0.740409
TU5	awt	prt	0.990741
TU6	awt	prt	0.703595
TU7	awt	prt	0.752846
TU8	awt	prt	0.528358
TU9	awt	prt	2.25578
TU10	awt	prt	0.416539
TU11	awt	prt	0.552372
TU12	awt	prt	1.20059
TU13	awt	prt	1.57314
TU14	awt	prt	1.20187
pos1	bpos	prt	2.38754
pos2	bpos	prt	1.63836
pos3	bpos	prt	0.930057
pos4	bpos	prt	0.925827
pos5	bpos	prt	1.99351
pos6	bpos	prt	0.750403
pos7	bpos	prt	0.956459
pos8	bpos	prt	0.445359
pos9	bpos	prt	0.827155
pos10	bpos	prt	0.415547
pos11	bpos	prt	0.485259
pos12	bpos	prt	0
pos13	bpos	prt	0.762004
pos14	bpos	prt	0
TU1	awt	pt	0.449574
TU2	awt	pt	1.78578
TU3	awt	pt	1.16861
TU4	awt	pt	1.48138
TU5	awt	pt	0
TU6	awt	pt	1.51288
TU7	awt	pt	2.71629
TU8	awt	pt	0.48572
TU9	awt	pt	0.447255
TU10	awt	pt	2.06071
TU11	awt	pt	0.763965
TU12	awt	pt	0.538713
TU13	awt	pt	0.589119
TU14	awt	pt	0
pos1	bpos	pt	0
pos2	bpos	pt	1.79405
pos3	bpos	pt	0.816684
pos4	bpos	pt	0
pos5	bpos	pt	0.317146
pos6	bpos	pt	0
pos7	bpos	pt	1.97653
pos8	bpos	pt	1.57794
pos9	bpos	pt	1.04228
pos10	bpos	pt	1.51257
pos11	bpos	pt	0.660375
pos12	bpos	pt	0.860806
pos13	bpos	pt	2.45255
pos14	bpos	pt	0.514376
TU1	awt	th	1.1958
TU2	awt	th	0.142748
TU3	awt	th	0.794806
TU4	awt	th	0.702803
TU5	awt	th	2.95312
TU6	awt	th	2.313
TU7	awt	th	0.61265
TU8	awt	th	0.415384
TU9	awt	th	1.1289
TU10	awt	th	0.327598
TU11	awt	th	1.06804
TU12	awt	th	0.87491
TU13	awt	th	0.964897
TU14	awt	th	0.505344
pos1	bpos	th	0.793396
pos2	bpos	th	0.608033
pos3	bpos	th	0.948766
pos4	bpos	th	1.03198
pos5	bpos	th	0.70001
pos6	bpos	th	0.18224
pos7	bpos	th	0.879626
pos8	bpos	th	0.535129
pos9	bpos	th	1.75684
pos10	bpos	th	0.368541
pos11	bpos	th	0.834942
pos12	bpos	th	0.374276
pos13	bpos	th	1.40762
pos14	bpos	th	0.273905
TU1	awt	V	1.13349
TU2	awt	V	1.04793
TU3	awt	V	0.617478
TU4	awt	V	0.996413
TU5	awt	V	0.693352
TU6	awt	V	0.782695
TU7	awt	V	0.791599
TU8	awt	V	1.60196
TU9	awt	V	1.46065
TU10	awt	V	0.606207
TU11	awt	V	1.00639
TU12	awt	V	0.662249
TU13	awt	V	1.33802
TU14	awt	V	1.26156
pos1	bpos	V	0.629705
pos2	bpos	V	0.55191
pos3	bpos	V	0.92718
pos4	bpos	V	0.752101
pos5	bpos	V	1.2539
pos6	bpos	V	1.17478
pos7	bpos	V	0.838443
pos8	bpos	V	0.899691
pos9	bpos	V	1.05875
pos10	bpos	V	0.779762
pos11	bpos	V	1.07358
pos12	bpos	V	1.19951
pos13	bpos	V	1.74289
pos14	bpos	V	0.85728

## Sheet: fig 2f
genotype	volume_mm
wt	1099.2
wt	1294.07
wt	1275.72
wt	1257.09
wt	1396.41
wt	1563.9
wt	1468.74
pos	1580.95
pos	1425.75
pos	1413.23
pos	1497.62
pos	1736.82
pos	1445.26
pos	1590.24

## Sheet: Fig 2g
CTCF	genotype
93826.6	pos
116593	pos
194706	pos
142702	pos
188332	pos
192903	pos
150884	pos
37764.7	wt
14075.5	wt
22938.1	wt
15128.2	wt
37440	wt
179542	wt
209707	wt

## Sheet: Fig 2h
CTCF	genotype
291252	pos
494259	pos
603717	pos
521278	pos
206270	pos
527344	pos
198169	pos
128832	wt
49210.9	wt
98616.2	wt
98029.6	wt
281175	wt
284300	wt
458163	wt

## Sheet: Fig 2i
fish	genotype	count	type
pos1	pos	5	PH3pos_rx3pos
pos1	pos	4	PH3pos_rx3neg
pos1	pos	9	total
pos2	pos	13	PH3pos_rx3pos
pos2	pos	1	PH3pos_rx3neg
pos2	pos	14	total
pos3	pos	8	PH3pos_rx3pos
pos3	pos	0	PH3pos_rx3neg
pos3	pos	8	total
pos4	pos	9	PH3pos_rx3pos
pos4	pos	0	PH3pos_rx3neg
pos4	pos	9	total
pos5	pos	4	PH3pos_rx3pos
pos5	pos	3	PH3pos_rx3neg
pos5	pos	7	total
pos6	pos	7	PH3pos_rx3pos
pos6	pos	8	PH3pos_rx3neg
pos6	pos	15	total
pos8	pos	8	PH3pos_rx3pos
pos8	pos	3	PH3pos_rx3neg
pos8	pos	11	total
TU1	wt	4	PH3pos_rx3pos
TU1	wt	2	PH3pos_rx3neg
TU1	wt	6	total
TU2	wt	7	PH3pos_rx3pos
TU2	wt	4	PH3pos_rx3neg
TU2	wt	11	total
TU3	wt	6	PH3pos_rx3pos
TU3	wt	2	PH3pos_rx3neg
TU3	wt	8	total
TU4	wt	1	PH3pos_rx3pos
TU4	wt	1	PH3pos_rx3neg
TU4	wt	2	total
TU5	wt	4	PH3pos_rx3pos
TU5	wt	2	PH3pos_rx3neg
TU5	wt	6	total
TU7	wt	0	PH3pos_rx3pos
TU7	wt	4	PH3pos_rx3neg
TU7	wt	4	total
TU9	wt	0	PH3pos_rx3pos
TU9	wt	3	PH3pos_rx3neg
TU9	wt	3	total

[truncated: 14 more sheets: Fig 2j, Fig 2k, Fig 2m, Fig3, Fig 4b, Fig 4c-g, Fig 4i, Fig 4j, Fig 4k, Fig 5a, Fig 5b-c, Fig 5d, Fig 5e, Fig 5f]
