# Supplementary material for: Elevated glucocorticoid alters the developmental dynamics of hypothalamic neurogenesis in zebrafish
Source: Commun Biol. 2024 Apr 5;7:416. doi: 10.1038/s42003-024-06060-5 (PMC10997759; doi:10.1038/s42003-024-06060-5)
Supplement: Supplementary file 4 — Supplementary Data 2 [file 42003_2024_6060_MOESM4_ESM.xlsx]

## Sheet: Sheet1
Experiment	Name	Sequence	Reference
qPCR	18s_qF	TCG CTA GTT GGC ATC GTT TAT G	This paper
qPCR	18s_qR	CGG AGG TTC GAA GAC GAT CA	This paper
qPCR	ache_qF	GCAAAAGCA TGTGGGCTTGA	This paper
qPCR	ache_qR	TCCACTTTCCACTGTCGCTC	This paper
qPCR	chata_qF	TGGGGCTGCGAGAGATTGCC	Podlasz 2012
qPCR	chata_qR	TCCTCAGTGGTAGGAACCTGGCT	Podlasz 2012
qPCR	slc6a4a_qF	ACATCTCCTCAAAGCCCCAAA	Jeong 2019
qPCR	slc6a4a_qR	CCACCAGAGTCCTAAATGTTCCA	Jeong 2019
qPCR	tph2_qF	GCAAATACTGGGCTCGGAGA	Sahu et al 2019
qPCR	tph2_qR	GAGCATGGAGGATGCAAGGT	Sahu et al 2019
qPCR	th1_qF	GACGGAAGATGATCGGAGACA	Sahu 2019
qPCR	th1_qR	CCGCCATGTTCCGATTTCT	Sahu 2019
qPCR	slc6a3_qF	CATTTACCCAGAAGCCATTGC	Moriya 2019
qPCR	slc6a3_qR	GCGTGTCGATTCCTAAAGTCA	Moriya 2019
qPCR	gad2-qF	AAGCAGAAGGGATACGTGCC	Cocco 2017
qPCR	gad2-qR	CCGGTGTTTCCGGGACATTA	Cocco 2017
qPCR	gad1_qF	AACTCAGGCGATTGTTGCAT	Hortopan 2010
qPCR	gad1_qR	TGAGGACATTTCCAGCCTTC	Hortopan 2010
qPCR	slc17a7a-qF	GCCAGTGTATGCCATCATCGTAGCC	Liu 2020
qPCR	slc17a7a-qR	TCCACAGTTCATGAGTTTACGGACGTT	Liu 2020
qPCR	grin1b_qF	TTGACAACAAGCGAGGACCC	Gao 2018
qPCR	grin1b_qR	CGTCTTCACTTGCAGACAGGA	Gao 2018
qPCR	elavl3-qF	ATCAACACGCTCAACGGTCT	Ashikawa 2019
qPCR	elavl3-qR	TTACCAGGATGCGTGAGGTG	Ashikawa 2019
qPCR	tbr1b_qpF	CAAGCAGGGACGACGAATGT	This paper
qPCR	tbr1b_qR	CATTCGTATCCGCTTTGCCG	This paper
qPCR	neurod1_pF1_SP6	ATT TAG GTG ACA CTA TAGGACAAGTGTCACAGCAGC	This paper
qPCR	neurod1_qR1	GCATCATCGTCGTCTTC	This paper
qPCR	eomesa-qF	TAACTAAACAGGGCAGGCGAA	This paper
qPCR	eomesa-qR	ATGCGCAGTCAGGTTCAGTC	This paper
qPCR	ascl1a_qF	ATCTCCCAAAACTACTCTAATGACATGAACTCTAT	Kaur 2018
qPCR	ascl1a_qR	CAAGCGAGTGCTGATATTTTTAAGTTTCCTTTTAC	Kaur 2018
qPCR	sox10_qF	TCACGCTACAGGTCAGAGTCA	Roberto 2018
qPCR	sox10_qR	ATTTCGCCAATGTCCACG	Roberto 2018
qPCR	olig2_qF	CTTATGCTGAGCAACTCG	This paper
qPCR	olig2_qR	AGAGTGCCACAACTGGAC	This paper
qPCR	s100b_qF2	TGCGGATCCAGGTGTTTTAC	Zhang 2019
qPCR	s100b_qR2	CGCTTTGGTGGGTCTTTTTA	Zhang 2019
qPCR	slc1a3a _qF	GATAGTGGAGATGGACGATCTG	qDB_best
qPCR	slc1a3a _qR	TGTCACAAGGAAGTAGAGCAAT	qDB_best
qPCR	glula_qF	CAACCTGGAACTCCCACTGAG	Breuer 2019
qPCR	glula_qR	TACTGACGGACACCCCTTTG	Breuer 2019
qPCR	gfap-qF	ACCCGTGACGGAGAGATCAT	This paper
qPCR	gfap-qR	GCCAGTGTCTGAGCCTCATT	This paper
qPCR	vim_qF	GGT TCG CCA GTT ACA TAG	This paper
qPCR	vim_qR	CTC GTA CAG ATC TCC GAC	This paper
qPCR	sox2_qF	CTTCATGGTGTGGTCGAG	This paper
qPCR	sox2_qR	CTTCGTCGATGAATGGTC	This paper
qPCR	pax6a/b_qF	CAGTACAAGAGGGAGTGTCC	Kleinjan et al., 2008
qPCR	pax6a_qR	CTCACCGCCTCCGTCTGACTGT	Kleinjan et al., 2008
qPCR	notch1a-qF	GGAATATGCGAGTACAAGCCC	Li 2015
qPCR	notch1a-qR	AACACACAGTCGCACTTCAC	Li 2015
qPCR	nes_qF2	TGGACTGGAGGTGGCAACATACA	Luo 2016
qPCR	nes_qR2	AGGCAGGAAGCAGCAGTGGTT	Luo 2016
qPCR	casp3a-qF	GAACCGCTTTGTCATCGGAA	This paper
qPCR	casp3a-qR	CACCCTTCAACAGCGAGAAC	This paper
qPCR	bcl2a_qF	GAGGTTGGGATGCCTTCGTG	Toms 2019
qPCR	bcl2a_qR	CCAAGCCGAGCACTTTTGTT	Toms 2019
qPCR	pax2a_pR1_T3	AATTAACCCTCACTAAAGGGATCAGTGCTGGTAGCGAG	This paper
qPCR	pax2a_qF2	CTCAACAGCAGCTGGAG	This paper
qPCR	bdnf_qF2	AGAGCGGACGAATATCGCAG	Walter 2019
qPCR	bdnf_qR2	GTTGGAACTTTACTGTCCAGTCG	Walter 2019
qPCR	pcna_qF	GTCGACAAGGAGGATGAA	This paper
qPCR	pcna_qR	GTCTTGGACAGAGGAGTG	This paper
qPCR	mki67_qF	TCTCGCATCAGTACCCCATC	This paper
qPCR	mki67_qR	ACGGTATCTCTGGTGTTGCA	This paper
qPCR	mcm5_qF2	GCCAGTAGGAGAAGAGACT	Zhang 2017
qPCR	mcm5_qR2	AGCAGTAGAGGAGATGATGA	Zhang 2017
In situ hybridisation	rx3_sp6_pF2	ATT TAG GTG ACA CTA TAG GATCCACAGCATTGAGTC	This paper
In situ hybridisation	rx3_T7_pR2	TAA TAC GAC TCA CTA TAG GAACCACACCTGTACTCG	This paper
In situ hybridisation	agrp_pF	AGTCTGAGTGATTATGATGCTGA	This paper
In situ hybridisation	agrp_T3_pR	AATTAACCCTCACTAAAGGGATCTGTGGATTCTCTGTGCGA	This paper
In situ hybridisation	cart4_pF2	CATTCAGCACCATGGAGAGC	This paper
In situ hybridisation	cart4_pR2_T3	AATTAACCCTCACTAAAGGGAGGTGTCAGTCTCAAGCGTTG	This paper
In situ hybridisation	hcrt_pF	AATGCGCCTCTGTCGACATTG	Blechman 2007
In situ hybridisation	hcrt_pR_T3	AATTAACCCTCACTAAAGGGAACTGCTCACATCCTGTGGTACCG	Blechman 2007
In situ hybridisation	npy_sp6_F	ATTTAGGTGACACTATAGGAAGATGTGGATGAGCTG	This paper
In situ hybridisation	npy_T7_R	TAATACGACTCACTATAGTCCTCATATCTGGTCTGG	This paper
In situ hybridisation	avp_sp6_pF	TTATTTAGGTGACACTATAGCTCTGCTGTCTGTGTGTG	This paper
In situ hybridisation	avp_T7_pR	AATAATACGACTCACTATAGCTGAGATGCTCTTAAGTCC	This paper
In situ hybridisation	crhb_pF	CAACTAGAAGACAGACGCGC	This paper
In situ hybridisation	crhb_T3_pR	AATTAACCCTCACTAAAGGGAAGATCTAGGGAAATCGGCGG	This paper
In situ hybridisation	pmch_pF	AGCTAGGTTCTGCAACCATCA	Schredelseker 2020
In situ hybridisation	pmch_T3_pR	AATTAACCCTCACTAAAGGGACATACATTTCTGCTCGTCATGTT	Schredelseker 2020
In situ hybridisation	th_sp6_pF	TTATTTAGGTGACACTATAGTCAGCCTCTTCTTCACTC	This paper
In situ hybridisation	th_T7_pF	AATAATACGACTCACTATAGTCGTGTACAGATCTCGGA	This paper
ChIP-qPCR	rx3_GRE1_qF	CACTGTTGGAGAAAGTCGCT	This paper
ChIP-qPCR	rx3_GRE1_qR	ACTGAGATCCAACAAGCCTC	This paper
ChIP-qPCR	rx3_GRE2_qF	TGAACATGTTGCACTTTCTCAC	This paper
ChIP-qPCR	rx3_GRE2_qR	TCGACCTACAAACTCCTGCA	This paper
